# Supplementary material for: Fecal microbiota transplantation in systemic sclerosis: A double-blind, placebo-controlled randomized pilot trial
Source: PLoS One. 2020 May 21;15(5):e0232739. doi: 10.1371/journal.pone.0232739 (PMC7241803; doi:10.1371/journal.pone.0232739)
Supplement: S4 File — Short chain fatty acids analysis at week 0, 4 and 16. (XLSX) [file pone.0232739.s004.xlsx]

## Sheet: SCFA WEEK1
SCFA - Patient number and week	P1-Week 0	P1-Week 4	P1-Week16			P2-Week0	P2- Week4	P2-Week16	AI-Week0	A1-Week4	A1-Week16	A2-Week0	A2-Week4	A2-Week16	P3-Week0	P3-Week4	P3-Week16	A3-Week0	A3-Week4	A3-Week16	A4-Week0	A4-Week4	A4-Week16	A5-Week0	A5-Week4	A5-Week16	P4-Week0	P4-Week4	P4-Week16
Acetic Acid	47.16	22.64	29.09			12.16	15.05	16.64	32.91	34.02	60.79	37.98	23.41	35.14	26.57	64.56	19.86	19.1	64.32	38.65	19.64	21.17	34.64	31.99	34.54	17.2	10.5	10.35	29.14
Propionic Acid	12.23	4.85	8.38			1.49	2.43	2.32	10.24	7.83	12.04	11.5	6.35	9.82	7.4	11.71	9.08	4.46	15.6	12.87	3.95	6.72	6.94	9.37	8.89	1.84	1.4	1.21	10.15
iso-Butyric Acid	0.95	0.87	1.59			0.4	0.91	0.75	1.47	0.77	0.46	1.07	0.73	0.99	1.82	0.69	1.8	0.94	0.5	2.4	1.16	0.89	2.23	0.93	0.7	0.8	0.5	0.48	1.45
Butyric Acid	17.24	4.77	7.74			0.82	1.87	1.45	9.82	9.45	23.64	6.72	3.23	4.74	8.03	18.09	9.53	5.19	21.98	13.48	4.02	6.06	7.6	7.26	7.68	1.17	1	1.79	9.2
iso-Valeric Acid	1.2	1.27	2.16			0.69	1.51	1.25	2.05	1.03	0.54	1.45	1.07	1.28	2.7	0.81	2.74	1.51	0.41	3.73	1.91	1.47	3.75	1.24	0.97	1.23	0.77	0.75	2.03
Valeric	1.5	0.78	1.26			0.3	0.66	0.55	1.42	0.92	1.35	1.51	0.69	0.98	2.54	1.27	1.62	0.99	1.94	2.69	0.96	1.1	1.72	0.96	1.88	0.49	0.39	0.37	1.75
Intern Std	28.57	32.89	39.37			62.5	34.19	36.56	31.6	29.85	38.24	27.21	27.62	38.61	26.74	26.88	37.74	40.24	38.46	34.66	33.33	34.42	33.96	30.77	30.53	34.78	28.29	28.37	30.96
Iso-Capronic Acid	0	0	0			0	0	0	0	0	0	0	0	0	0	0	0	0	0	0	0	0	0	0	0	0	0	0	0
Capronic Acid	1.41	0.52	0.75			0	0.1	0	0	0	0	0	0	0	2.26	0.88	0.74	0.39	0.86	1.15	0.22	0.51	0.48	0	1.56	0.09	0.09	0.19	0.49
Total SCFA	81.7	35.7	50.97			15.85	22.53	22.97	57.91	54.01	98.83	60.23	35.48	52.94	51.33	98.02	45.38	32.59	105.61	74.97	31.87	37.91	57.37	51.76	56.22	22.81	14.65	15.13	54.22
Index A	0.216524	0.364706	0.254463			0.621451	0.477142	0.560296	0.221896	0.309943	0.254073	0.328076	0.389797	0.388742	0.217027	0.354622	0.0275452	0.289966	0.253196	0.164066	0.366175	0.221314	0.350357	0.296754	0.319637	0.622096	0.552901	0.48579	0.180561
Index B	2.15	2.14	3.75			1.09	2.42	2	3.52	1.8	1	2.52	1.8	2.27	4.52	1.5	4.54	2.45	0.91	6.13	3.07	2.36	5.98	2.17	1.67	2.03	1.27	1.23	3.48
% Acetic Acid	57.72	63.42	57.08			76.69	66.78	72.46	56.83	62.98	61.5	63.06	65.98	66.37	51.77	65.86	43.77	58.62	60.9	51.55	61.64	55.85	60.39	61.81	61.44	75.39	71.7	68.4	53.74
% Propionic Acid	14.97	13.59	16.44			9.39	10.81	10.1	17.69	14.5	12.19	19.09	17.89	18.54	14.42	11.95	20.01	13.7	14.77	17.17	12.41	17.73	12.1	18.11	15.81	8.05	9.56	7.99	18.73
% iso-Butyric Acid	1.16	2.43	3.11			2.55	4.02	3.26	2.54	1.43	0.47	1.77	2.05	1.87	3.55	0.7	3.98	2.87	0.47	3.2	3.65	2.35	3.89	1.8	1.25	3.5	3.44	3.15	2.67
% Butyric Acid	21.1	13.35	15.18			5.18	8.3	6.32	16.96	17.5	23.92	11.16	9.1	8.95	15.64	18.46	21.01	15.94	20.81	17.98	12.62	15.98	13.25	14.04	13.67	5.14	6.8	11.85	16.97
% iso-Valeric Acid	1.47	3.57	4.23			4.33	6.71	5.46	3.54	1.9	0.55	2.41	3.03	2.42	5.26	0.83	6.04	4.64	0.38	4.98	5.99	3.87	6.54	2.4	1.72	5.38	5.23	4.93	3.75
% Valeric	1.84	2.18	2.48			1.86	2.93	2.41	2.45	1.7	1.37	2.5	1.95	1.84	4.94	1.3	3.56	3.04	1.84	3.59	3	2.89	2.99	1.85	3.34	2.14	2.63	2.43	3.23
% Intern Std
% Iso-Capronic Acid	0	0	0			0	0	0	0	0	0	0	0	0	0	0	0	0	0	0	0	0	0	0	0	0	0	0	0
% Capronic Acid	1.73	1.45	1.48			0	0.45	0	0	0	0	0	0	0	4.41	0.9	1.63	1.19	0.82	1.53	0.68	1.34	0.84	0	2.78	0.39	0.63	1.26	0.91
