# Supplementary material for: Fecal microbiota transplantation in systemic sclerosis: A double-blind, placebo-controlled randomized pilot trial
Source: PLoS One. 2020 May 21;15(5):e0232739. doi: 10.1371/journal.pone.0232739 (PMC7241803; doi:10.1371/journal.pone.0232739)
Supplement: S6 File — (ZIP) [file pone.0232739.s006.zip]

Archive with 3 entries (3 files):
- SequencingData.xlsx
- SPIROMETRY.sav
- UCLAGIT.sav
