# Supplementary material for: Fecal microbiota transplantation in systemic sclerosis: A double-blind, placebo-controlled randomized pilot trial
Source: PLoS One. 2020 May 21;15(5):e0232739. doi: 10.1371/journal.pone.0232739 (PMC7241803; doi:10.1371/journal.pone.0232739)
Supplement: S6 File — (ZIP) [file pone.0232739.s006.zip › SequencingData.xlsx]

## Sheet: Sheet1
#OTU ID	#OTU ID	#OTU ID	#OTU ID	#OTU ID	Actinomycetaceae;D_5__Actinomyces	Bifidobacteriaceae;D_5__Bifidobacterium	Corynebacteriaceae;D_5__Corynebacterium	Corynebacteriaceae;D_5__Corynebacterium 1	Nocardiaceae;D_5__Rhodococcus	Microbacteriaceae;__	Micrococcaceae;D_5__Micrococcus	Micrococcaceae;D_5__Rothia	Propionibacteriaceae;D_5__Cutibacterium	Pseudonocardiaceae;D_5__Pseudonocardia	Atopobiaceae;D_5__Atopobium	Atopobiaceae;D_5__Olsenella	Coriobacteriaceae;D_5__Collinsella	Coriobacteriaceae;D_5__Enorma	Coriobacteriales Incertae Sedis;D_5__uncultured	Eggerthellaceae;D_5__Eggerthella	Eggerthellaceae;D_5__Enterorhabdus	Eggerthellaceae;D_5__Senegalimassilia	Eggerthellaceae;D_5__Slackia	Eggerthellaceae;D_5__uncultured	Coriobacteriales;D_4__uncultured;D_5__uncultured bacterium	Bacteroidaceae;D_5__Bacteroides	Barnesiellaceae;D_5__Barnesiella	Marinifilaceae;D_5__Odoribacter	Muribaculaceae;D_5__uncultured bacterium	Muribaculaceae;D_5__uncultured organism	Muribaculaceae;__	Prevotellaceae;D_5__Alloprevotella	Prevotellaceae;D_5__Prevotella 9	Prevotellaceae;D_5__uncultured	Rikenellaceae;D_5__Alistipes	Tannerellaceae;D_5__Parabacteroides	Staphylococcaceae;D_5__Staphylococcus	Carnobacteriaceae;D_5__Granulicatella	Lactobacillaceae;D_5__Lactobacillus	Streptococcaceae;D_5__Lactococcus	Streptococcaceae;D_5__Streptococcus	Christensenellaceae;D_5__Christensenellaceae R-7 group	Christensenellaceae;D_5__uncultured	Clostridiaceae 1;D_5__Clostridium sensu stricto 1	Clostridiales vadinBB60 group;D_5__uncultured Thermoanaerobacterales bacterium	Clostridiales vadinBB60 group;D_5__uncultured organism	Defluviitaleaceae;D_5__Defluviitaleaceae UCG-011	Family XI;D_5__Parvimonas	Family XI;D_5__Sedimentibacter
FK10.IgM	FK10.IgM	FK10.IgM	2	3	0.0	0.00929032258065	0.0	0.0	0.0	0.00283870967742	0.0	0.0	0.000774193548387	0.0	0.0	0.0	0.000258064516129	0.0	0.0	0.0	0.0	0.0	0.0	0.00103225806452	0.00129032258065	0.00903225806452	0.0	0.0	0.0	0.0	0.0	0.0	0.0	0.0	0.00129032258065	0.000258064516129	0.000258064516129	0.0	0.0	0.0	0.0018064516129	0.376	0.0	0.0	0.0	0.0	0.00387096774194	0.0	0.0
P9.V3.IgA	3	9	1	2	0.0	0.000258064516129	0.0	0.0	0.0	0.0	0.0	0.0	0.0	0.0	0.0	0.0	0.00335483870968	0.0	0.0	0.0	0.0	0.00567741935484	0.0	0.0	0.0	0.00670967741935	0.0	0.0	0.0	0.0	0.0	0.0	0.0	0.0	0.00103225806452	0.00103225806452	0.0	0.0	0.0	0.0	0.0121290322581	0.00258064516129	0.0	0.00309677419355	0.0	0.0	0.0	0.0	0.0
P8.V1.unsorted	1	8	5	2	0.0	0.0676129032258	0.0	0.0	0.0	0.0	0.0	0.0	0.0	0.0	0.0	0.0	0.00103225806452	0.0	0.0	0.0	0.0	0.0	0.0	0.0	0.0	0.0265806451613	0.0	0.000258064516129	0.0	0.0	0.0	0.0	0.000258064516129	0.0	0.037935483871	0.00464516129032	0.0	0.0	0.0	0.0	0.0410322580645	0.0890322580645	0.000516129032258	0.0	0.0	0.0	0.00335483870968	0.0	0.0
P8.V3.neg	3	8	4	2	0.000516129032258	0.008	0.0	0.0	0.0	0.0	0.0	0.000774193548387	0.0	0.000516129032258	0.0	0.0	0.000258064516129	0.0	0.0	0.0	0.0	0.0	0.0	0.000258064516129	0.0	0.00645161290323	0.0	0.0	0.0	0.0	0.0	0.0	0.00129032258065	0.0	0.00490322580645	0.00283870967742	0.0	0.0	0.000258064516129	0.0	0.0557419354839	0.130322580645	0.000258064516129	0.0	0.0	0.0	0.000258064516129	0.0	0.0
P10.V6.01.neg	6	10	4	1	0.00129032258065	0.0203870967742	0.0	0.0	0.0	0.0	0.0	0.000774193548387	0.0	0.0	0.0	0.000258064516129	0.0263225806452	0.0	0.0	0.0	0.00309677419355	0.0018064516129	0.000258064516129	0.00232258064516	0.0	0.00335483870968	0.0	0.000258064516129	0.0	0.0	0.0	0.0	0.0	0.0	0.00464516129032	0.0	0.0	0.0	0.000774193548387	0.0	0.0536774193548	0.240516129032	0.00154838709677	0.000516129032258	0.000774193548387	0.0	0.00309677419355	0.0	0.0
P5.V3.IgA	3	5	1	1	0.000774193548387	0.0188387096774	0.0	0.0	0.0	0.0	0.0	0.000258064516129	0.0	0.0	0.000516129032258	0.0	0.000516129032258	0.0	0.0	0.0	0.0	0.0	0.0	0.0	0.0	0.000774193548387	0.0	0.0	0.00206451612903	0.00154838709677	0.00129032258065	0.0	0.0	0.0	0.0	0.0	0.0	0.000258064516129	0.0	0.0	0.0167741935484	0.0394838709677	0.0	0.000258064516129	0.0	0.0	0.000258064516129	0.0	0.0
P7.V6.IgA.IgM	6	7	3	2	0.158451612903	0.0198709677419	0.0	0.0	0.00206451612903	0.00154838709677	0.0	0.0	0.000258064516129	0.0	0.00412903225806	0.0	0.0	0.0	0.0	0.0	0.0	0.0	0.0	0.000774193548387	0.0	0.00748387096774	0.0	0.0	0.0	0.0	0.010064516129	0.0	0.0	0.0	0.00206451612903	0.0	0.0	0.00129032258065	0.0	0.0	0.0670967741935	0.0118709677419	0.0	0.021935483871	0.0	0.0	0.0	0.0	0.0
P7.V6.neg	6	7	4	2	0.00206451612903	0.08	0.0	0.0	0.0	0.0	0.0	0.000516129032258	0.00103225806452	0.0	0.000516129032258	0.0	0.0	0.000774193548387	0.0	0.0	0.00103225806452	0.0	0.0	0.000516129032258	0.000516129032258	0.0121290322581	0.0	0.0	0.0	0.0	0.00103225806452	0.0	0.0	0.0	0.0018064516129	0.0	0.000258064516129	0.000516129032258	0.000258064516129	0.0	0.0918709677419	0.0172903225806	0.000516129032258	0.0428387096774	0.0	0.0	0.000774193548387	0.0	0.0
P1.V6.IgA.IgM	6	1	3	1	0.0	0.00903225806452	0.0	0.0	0.00129032258065	0.0110967741935	0.0	0.0361290322581	0.008	0.0	0.0	0.0	0.000516129032258	0.0	0.0	0.0	0.0	0.0	0.0018064516129	0.0	0.0	0.00387096774194	0.0018064516129	0.0	0.0	0.0	0.0	0.0	0.0	0.0	0.00129032258065	0.00283870967742	0.0	0.0	0.0	0.0	0.171096774194	0.0273548387097	0.0	0.0152258064516	0.00206451612903	0.0	0.0	0.0	0.0
P4.V3.IgA.IgM	3	4	3	2	0.00825806451613	0.0	0.0	0.0	0.0	0.0	0.0	0.0423225806452	0.0	0.0	0.000258064516129	0.0	0.0	0.0	0.0	0.00593548387097	0.0	0.000258064516129	0.0	0.0	0.0	0.0358709677419	0.0	0.000258064516129	0.0	0.0	0.0	0.0	0.0	0.0	0.00309677419355	0.0	0.0	0.00129032258065	0.0	0.0	0.340903225806	0.000258064516129	0.0	0.0	0.0	0.0	0.0	0.0	0.0
FK3.IgA	FK3.IgA	FK3.IgA	1	3	0.0	0.0350967741935	0.0	0.0	0.0	0.0	0.0	0.0	0.0	0.0	0.0	0.0	0.0	0.0	0.0	0.0	0.0	0.0	0.000516129032258	0.000774193548387	0.0	0.00335483870968	0.0	0.0	0.0	0.0	0.0	0.0	0.0	0.0	0.00103225806452	0.0	0.0	0.0	0.000258064516129	0.00361290322581	0.00748387096774	0.0632258064516	0.00103225806452	0.0	0.0	0.0	0.0	0.0	0.0
P10.V1.IgM	1	10	2	1	0.0	0.0268387096774	0.0	0.0	0.0	0.00154838709677	0.0	0.0	0.0	0.0	0.0	0.00387096774194	0.00696774193548	0.0	0.0	0.0	0.00670967741935	0.000774193548387	0.0	0.00309677419355	0.0	0.0141935483871	0.00103225806452	0.0	0.0	0.0	0.00258064516129	0.0	0.0	0.0	0.0201290322581	0.000516129032258	0.000258064516129	0.0	0.00748387096774	0.0	0.0149677419355	0.137548387097	0.00283870967742	0.0	0.000774193548387	0.000258064516129	0.00438709677419	0.0	0.0
P2.V1.IgA	1	2	1	1	0.000774193548387	0.000258064516129	0.0	0.0	0.0	0.0	0.0	0.0	0.0	0.0	0.000258064516129	0.0	0.000516129032258	0.0	0.0	0.0	0.000774193548387	0.0	0.0	0.0	0.0	0.00516129032258	0.000258064516129	0.0	0.0	0.0	0.0	0.0	0.0	0.0	0.00645161290323	0.00541935483871	0.0	0.0	0.0	0.0	0.0098064516129	0.128	0.0	0.0	0.0	0.000516129032258	0.0	0.0	0.00103225806452
P5.V3.unsorted	3	5	5	1	0.000258064516129	0.0134193548387	0.0	0.0	0.0	0.0	0.0	0.0	0.0	0.0	0.0	0.0	0.0	0.0	0.0	0.0	0.000774193548387	0.0	0.0	0.0	0.0	0.0289032258065	0.0	0.0	0.00232258064516	0.00103225806452	0.000516129032258	0.0	0.0	0.0	0.00103225806452	0.000258064516129	0.0	0.0	0.0	0.0	0.00825806451613	0.137548387097	0.0	0.000516129032258	0.0	0.0	0.0	0.0	0.0
P2.V6.IgA	6	2	1	1	0.00103225806452	0.00825806451613	0.0	0.0	0.0	0.0	0.0	0.0	0.0	0.0	0.0	0.0	0.00258064516129	0.0	0.0	0.000258064516129	0.00929032258065	0.0	0.0	0.0	0.000516129032258	0.0	0.0	0.0	0.0	0.0	0.0	0.0	0.0	0.0	0.00154838709677	0.00103225806452	0.0	0.0	0.0	0.0	0.00361290322581	0.297806451613	0.0	0.0	0.0	0.0	0.0	0.0	0.0
P7.V6.unsorted	6	7	5	2	0.0018064516129	0.0410322580645	0.0	0.0	0.0	0.0	0.0	0.0	0.0	0.0	0.0	0.0	0.0	0.0	0.0	0.0	0.0	0.0	0.0	0.000258064516129	0.0	0.00567741935484	0.0	0.0	0.0	0.0	0.000258064516129	0.0	0.0	0.0	0.000774193548387	0.0	0.0	0.0	0.000516129032258	0.0	0.0477419354839	0.0307096774194	0.000258064516129	0.00774193548387	0.0	0.0	0.000258064516129	0.0	0.0
P3.V1.IgA	1	3	1	2	0.0	0.00283870967742	0.0	0.0	0.0	0.0	0.0	0.0	0.0	0.0	0.0	0.0	0.000516129032258	0.0	0.0	0.0	0.000774193548387	0.0	0.00103225806452	0.0	0.0	0.0510967741935	0.0	0.0	0.0	0.0	0.0	0.0	0.0	0.0	0.00722580645161	0.00748387096774	0.0	0.00103225806452	0.0	0.0	0.0810322580645	0.000774193548387	0.0	0.0436129032258	0.0	0.0	0.000258064516129	0.0	0.0
P9.V6.IgA	6	9	1	2	0.000258064516129	0.0	0.0	0.0	0.0	0.0	0.0	0.0	0.0	0.0	0.000516129032258	0.0	0.00438709677419	0.0	0.0	0.0	0.0	0.00258064516129	0.00206451612903	0.0	0.000774193548387	0.00387096774194	0.0	0.0	0.0	0.0	0.0	0.0	0.0	0.0	0.000774193548387	0.0	0.0	0.000774193548387	0.0	0.000516129032258	0.0498064516129	0.00129032258065	0.0	0.0105806451613	0.0	0.0	0.0	0.00154838709677	0.0
P7.V1.IgA	1	7	1	2	0.0061935483871	0.0616774193548	0.0	0.0	0.0	0.000516129032258	0.0	0.000258064516129	0.0	0.0	0.00103225806452	0.0	0.0	0.000516129032258	0.0	0.0	0.000774193548387	0.0	0.0	0.00154838709677	0.0	0.0216774193548	0.0	0.0	0.0	0.0	0.000258064516129	0.0	0.0	0.000516129032258	0.000774193548387	0.000258064516129	0.000258064516129	0.0	0.0	0.0	0.0330322580645	0.0281290322581	0.000516129032258	0.0	0.0	0.0	0.0	0.0	0.0
P10.V3.IgA.IgM	3	10	3	1	0.00103225806452	0.00774193548387	0.0	0.0	0.000516129032258	0.000258064516129	0.0	0.00335483870968	0.0	0.0	0.000774193548387	0.0018064516129	0.000258064516129	0.0	0.0	0.0	0.00129032258065	0.000258064516129	0.0	0.0	0.0	0.00154838709677	0.00103225806452	0.0	0.0	0.0	0.0	0.0	0.0	0.0	0.000516129032258	0.000258064516129	0.0	0.000258064516129	0.0	0.0	0.0335483870968	0.0621935483871	0.00103225806452	0.0	0.0	0.0	0.00929032258065	0.0	0.0
P5.V1.IgA	1	5	1	1	0.000516129032258	0.00438709677419	0.0	0.0	0.0	0.0	0.0	0.0	0.0	0.0	0.000516129032258	0.0	0.0018064516129	0.0	0.0	0.0	0.00309677419355	0.0	0.0	0.00103225806452	0.0	0.0121290322581	0.0	0.0	0.00361290322581	0.000258064516129	0.0	0.0	0.0	0.0	0.000774193548387	0.000516129032258	0.0	0.0	0.0	0.0	0.013935483871	0.283870967742	0.00309677419355	0.0	0.0	0.0	0.0	0.0	0.0
FK20.IgA	FK20.IgA	FK20.IgA	1	3	0.00206451612903	0.0	0.0	0.0	0.000774193548387	0.000516129032258	0.0	0.000516129032258	0.000258064516129	0.0	0.00129032258065	0.0	0.0	0.0	0.0	0.0	0.0	0.0	0.0	0.0	0.0	0.0503225806452	0.0	0.0	0.0	0.0	0.0	0.0	0.0	0.0	0.0144516129032	0.0	0.000516129032258	0.0	0.0	0.0	0.00903225806452	0.00464516129032	0.0	0.0	0.0	0.0	0.0	0.0	0.0
P3.V3.IgM	3	3	2	2	0.0	0.000516129032258	0.0	0.0	0.0	0.0	0.0	0.0	0.0	0.0	0.0	0.0	0.00154838709677	0.0	0.0	0.0	0.000774193548387	0.0	0.0	0.000516129032258	0.0	0.00206451612903	0.0	0.0	0.0	0.0	0.0	0.0	0.0	0.0	0.0	0.0	0.0	0.0	0.0	0.0	0.0118709677419	0.00283870967742	0.0	0.0784516129032	0.0	0.0	0.0	0.0	0.0
P3.V3.neg	3	3	4	2	0.000516129032258	0.00464516129032	0.0	0.0	0.0	0.0	0.0	0.00129032258065	0.0	0.0	0.0	0.0	0.0	0.0	0.0	0.0	0.000258064516129	0.0	0.0	0.0	0.0	0.00387096774194	0.0	0.0	0.0	0.0	0.0	0.0	0.0	0.0	0.0	0.0	0.0	0.0	0.0	0.0	0.00774193548387	0.00258064516129	0.0	0.0810322580645	0.0	0.0	0.0	0.0	0.0
P1.V6.IgM	6	1	2	1	0.0	0.00283870967742	0.0	0.0	0.0	0.00206451612903	0.0	0.0178064516129	0.0	0.0	0.0	0.0	0.0	0.0	0.0	0.000258064516129	0.0	0.0	0.000516129032258	0.0	0.0	0.0165161290323	0.0	0.0	0.0	0.0	0.0	0.0	0.000516129032258	0.0	0.010064516129	0.00387096774194	0.0	0.0018064516129	0.00103225806452	0.0	0.0428387096774	0.129548387097	0.000516129032258	0.00490322580645	0.00154838709677	0.0	0.00154838709677	0.0	0.0
P9.V1.IgM	1	9	2	2	0.00206451612903	0.000774193548387	0.0	0.0	0.000258064516129	0.00206451612903	0.0	0.000516129032258	0.000516129032258	0.0	0.0	0.0	0.000774193548387	0.0	0.0	0.0	0.0	0.00464516129032	0.000258064516129	0.0	0.0	0.0113548387097	0.0	0.0	0.0	0.0	0.0	0.0	0.0	0.0	0.00154838709677	0.00103225806452	0.0	0.00258064516129	0.0	0.0	0.0263225806452	0.00464516129032	0.000258064516129	0.00129032258065	0.0	0.0	0.0	0.0	0.0
P8.V1.IgA.IgM	1	8	3	2	0.0	0.042064516129	0.0	0.0	0.0	0.00516129032258	0.0	0.0	0.00154838709677	0.0	0.0	0.0	0.0	0.0	0.0	0.0	0.0	0.0	0.0	0.000258064516129	0.000516129032258	0.0593548387097	0.0	0.00309677419355	0.0	0.0	0.0	0.0	0.0	0.0	0.013935483871	0.00516129032258	0.0	0.0	0.0	0.0	0.0412903225806	0.0149677419355	0.0	0.0	0.0	0.0	0.0	0.0	0.0
P2.V6.IgM	6	2	2	1	0.0	0.0281290322581	0.0	0.0	0.0	0.0144516129032	0.0	0.0	0.00464516129032	0.00129032258065	0.0	0.0	0.0	0.0	0.0	0.0	0.0327741935484	0.0	0.0	0.0	0.0	0.0	0.0	0.0	0.0	0.0	0.0	0.0	0.0	0.0	0.0	0.0	0.0	0.0	0.0	0.0	0.021935483871	0.261677419355	0.0	0.0	0.0	0.0	0.0	0.0	0.0
P2-V4.01.IgM	P2-V4.01.IgM	2	2	1	0.0882580645161	0.0098064516129	0.0	0.0	0.00464516129032	0.00954838709677	0.0	0.000258064516129	0.00154838709677	0.00696774193548	0.0	0.0	0.00903225806452	0.0	0.0	0.0	0.0	0.0	0.0	0.0	0.0	0.00387096774194	0.00154838709677	0.000516129032258	0.0	0.0	0.0	0.0	0.0	0.0	0.0149677419355	0.00309677419355	0.0	0.0	0.0	0.0	0.0356129032258	0.139870967742	0.0018064516129	0.0	0.0	0.00387096774194	0.0	0.0	0.0
P3.V1.unsorted	1	3	5	2	0.0	0.000774193548387	0.0	0.0	0.0	0.0	0.0	0.0	0.0	0.0	0.0	0.0	0.0	0.0	0.0	0.0	0.0	0.0	0.0	0.000258064516129	0.0	0.168258064516	0.0	0.0	0.0	0.0	0.0	0.0	0.0	0.0	0.0113548387097	0.008	0.0	0.0	0.0	0.0	0.0188387096774	0.00258064516129	0.000516129032258	0.00309677419355	0.0	0.0	0.00154838709677	0.0	0.0
P9.V3.IgM	3	9	2	2	0.0	0.0	0.0	0.0	0.0	0.0	0.0	0.0	0.000774193548387	0.0	0.000516129032258	0.0	0.000258064516129	0.0	0.0	0.0	0.0	0.00206451612903	0.000258064516129	0.0	0.0	0.00877419354839	0.0	0.0	0.0	0.0	0.0	0.0	0.0	0.0	0.00283870967742	0.00206451612903	0.0	0.000774193548387	0.0	0.0	0.0103225806452	0.00541935483871	0.0	0.00258064516129	0.0	0.0	0.0	0.0	0.0
P9.V1.unsorted	1	9	5	2	0.0	0.000258064516129	0.0	0.0	0.0	0.0	0.0	0.0	0.0	0.0	0.0	0.0	0.0	0.0	0.0	0.0	0.0	0.000258064516129	0.000258064516129	0.0	0.0	0.127741935484	0.0	0.0	0.0	0.0	0.0	0.0	0.0	0.0	0.0188387096774	0.008	0.0	0.0	0.0	0.0	0.00309677419355	0.00490322580645	0.000774193548387	0.000774193548387	0.0	0.0	0.0	0.0	0.0
FK1.unsorted	FK1.unsorted	FK1.unsorted	5	3	0.0	0.000774193548387	0.0	0.0	0.0	0.0	0.0	0.0	0.0	0.0	0.0	0.0	0.0	0.0	0.000258064516129	0.0	0.0	0.0	0.0	0.0	0.0	0.0632258064516	0.0	0.000774193548387	0.0	0.0	0.0	0.0	0.0	0.0	0.0621935483871	0.0	0.0	0.0	0.0	0.0	0.0	0.0934193548387	0.000774193548387	0.056	0.0	0.000516129032258	0.000258064516129	0.0	0.0
FK4.01.unsorted	FK4.01.unsorted	FK4.01.unsorted	5	3	0.000516129032258	0.0131612903226	0.0	0.0	0.0	0.0	0.0	0.0	0.0	0.0	0.000516129032258	0.00309677419355	0.00645161290323	0.0	0.00593548387097	0.0	0.0	0.0	0.0	0.0	0.00541935483871	0.0402580645161	0.0	0.000258064516129	0.000516129032258	0.0	0.0	0.0	0.0	0.0	0.0123870967742	0.00412903225806	0.0	0.0	0.0	0.0	0.00103225806452	0.210322580645	0.00103225806452	0.000258064516129	0.0	0.000774193548387	0.0	0.0	0.0
P4.V3.unsorted	3	4	5	2	0.00722580645161	0.000258064516129	0.0	0.0	0.0	0.0	0.0	0.00154838709677	0.0	0.0	0.000258064516129	0.0	0.0	0.0	0.0	0.000774193548387	0.0	0.0	0.0	0.0	0.0	0.0270967741935	0.0	0.000258064516129	0.0	0.0	0.0	0.0	0.0	0.0	0.018064516129	0.000258064516129	0.0	0.0	0.0	0.0	0.348903225806	0.00361290322581	0.000258064516129	0.0	0.0	0.0	0.0	0.0	0.0
P1.V1.01.neg	1	1	4	1	0.0	0.0190967741935	0.0	0.0	0.0	0.0	0.0	0.00567741935484	0.0	0.0	0.0	0.0	0.00283870967742	0.0	0.0	0.0	0.0	0.0	0.00129032258065	0.0	0.0	0.0108387096774	0.00129032258065	0.000258064516129	0.0	0.0	0.0	0.0	0.0	0.0	0.00670967741935	0.0018064516129	0.000258064516129	0.000258064516129	0.000516129032258	0.0	0.202838709677	0.0554838709677	0.000774193548387	0.074064516129	0.000774193548387	0.0	0.0	0.0	0.0
P2.V3.IgA.IgM	3	2	3	1	0.000516129032258	0.00103225806452	0.0	0.0	0.000258064516129	0.000258064516129	0.0	0.000258064516129	0.0	0.0	0.0	0.0	0.000258064516129	0.0	0.0	0.0	0.00361290322581	0.0	0.0	0.0	0.000516129032258	0.0273548387097	0.00438709677419	0.00103225806452	0.0	0.0	0.0	0.0	0.0	0.0	0.00670967741935	0.0098064516129	0.0	0.0	0.0	0.0	0.0828387096774	0.259870967742	0.0	0.000258064516129	0.0	0.0	0.0	0.0	0.0
FK3.unsorted	FK3.unsorted	FK3.unsorted	5	3	0.0	0.018064516129	0.0	0.0	0.0	0.0	0.0	0.0	0.0	0.0	0.0	0.0	0.0	0.0	0.0	0.0	0.0	0.0	0.0	0.000258064516129	0.0	0.122838709677	0.0	0.0	0.0	0.0	0.0	0.0	0.0	0.0	0.0198709677419	0.0018064516129	0.0	0.0	0.000258064516129	0.0018064516129	0.00232258064516	0.136	0.000774193548387	0.000258064516129	0.0	0.0	0.0	0.000258064516129	0.0
P9.V6.IgA.IgM	6	9	3	2	0.000774193548387	0.0	0.0	0.0	0.0	0.00567741935484	0.0	0.0	0.0	0.0	0.0	0.0	0.00154838709677	0.0	0.0	0.0	0.0	0.000774193548387	0.0018064516129	0.0	0.0	0.0116129032258	0.0	0.0	0.0	0.0	0.0	0.0	0.0	0.0	0.00361290322581	0.0	0.0	0.0	0.0	0.0	0.0255483870968	0.000516129032258	0.0	0.0144516129032	0.0	0.0	0.0	0.0	0.0
P5.V1.IgA.IgM	1	5	3	1	0.0	0.00103225806452	0.0	0.0	0.000774193548387	0.00103225806452	0.0	0.0	0.00206451612903	0.0	0.0	0.0	0.000774193548387	0.0	0.0	0.0	0.00154838709677	0.0	0.0	0.0	0.0	0.0258064516129	0.0	0.00154838709677	0.00129032258065	0.0	0.0	0.0	0.0	0.0	0.00283870967742	0.0	0.0	0.0	0.0	0.0	0.140387096774	0.242322580645	0.0	0.000258064516129	0.0	0.0	0.0	0.0	0.0
P9.V3.neg	3	9	4	2	0.0	0.000258064516129	0.0	0.0	0.0	0.0	0.0	0.0	0.000258064516129	0.0	0.0	0.0	0.00103225806452	0.0	0.0	0.0	0.0	0.00903225806452	0.00232258064516	0.0	0.0	0.00129032258065	0.0	0.0	0.0	0.0	0.0	0.0	0.0	0.0	0.00206451612903	0.00232258064516	0.0	0.000774193548387	0.0	0.0	0.0232258064516	0.00670967741935	0.000258064516129	0.00258064516129	0.0	0.0	0.0	0.0	0.0
P9.V3.unsorted	3	9	5	2	0.0	0.0	0.0	0.0	0.0	0.0	0.0	0.0	0.0	0.0	0.0	0.0	0.000258064516129	0.0	0.0	0.0	0.0	0.000258064516129	0.0	0.0	0.0	0.0314838709677	0.0	0.0	0.0	0.0	0.0	0.0	0.0	0.0	0.0123870967742	0.0098064516129	0.0	0.000516129032258	0.0	0.0	0.00206451612903	0.00748387096774	0.000774193548387	0.000258064516129	0.0	0.0	0.0	0.0	0.0
P10.V1.01.neg	1	10	4	1	0.000258064516129	0.0301935483871	0.0	0.0	0.0	0.0	0.0	0.00103225806452	0.0	0.0	0.0	0.0018064516129	0.0242580645161	0.0	0.0	0.0	0.00464516129032	0.000258064516129	0.000258064516129	0.00283870967742	0.000258064516129	0.00206451612903	0.000516129032258	0.0	0.0	0.0	0.000258064516129	0.0	0.0	0.0	0.0103225806452	0.00103225806452	0.0	0.0	0.000258064516129	0.0	0.0513548387097	0.125677419355	0.000774193548387	0.000516129032258	0.000258064516129	0.0	0.00129032258065	0.0	0.0
FK1.IgM	FK1.IgM	FK1.IgM	2	3	0.0	0.0	0.0	0.0	0.000258064516129	0.000258064516129	0.0	0.0	0.00258064516129	0.0	0.0	0.0	0.0	0.0	0.0018064516129	0.0	0.0	0.0	0.0	0.0	0.0	0.0363870967742	0.0	0.0	0.0	0.0	0.0	0.0	0.0	0.0	0.0108387096774	0.0	0.00232258064516	0.0	0.0	0.0	0.000774193548387	0.0872258064516	0.000258064516129	0.0	0.0	0.00129032258065	0.00490322580645	0.0	0.0
P10.V1.IgA	1	10	1	1	0.000258064516129	0.0185806451613	0.0	0.0	0.000516129032258	0.0018064516129	0.0	0.0	0.0	0.0	0.0	0.00103225806452	0.00335483870968	0.0	0.0	0.0	0.00283870967742	0.000774193548387	0.000774193548387	0.00387096774194	0.000258064516129	0.00516129032258	0.000516129032258	0.0	0.0	0.0	0.00387096774194	0.0	0.0	0.0	0.00877419354839	0.00103225806452	0.0	0.0	0.000258064516129	0.0	0.0381935483871	0.0794838709677	0.000774193548387	0.0	0.0	0.0	0.0	0.0	0.0
P2.V3.unsorted	3	2	5	1	0.000516129032258	0.0	0.0	0.0	0.0	0.0	0.0	0.0	0.0	0.0	0.0	0.0	0.000258064516129	0.0	0.0	0.0	0.0	0.0	0.0	0.0	0.0	0.103741935484	0.00567741935484	0.000774193548387	0.0	0.0	0.0	0.0	0.0	0.0	0.0503225806452	0.0224516129032	0.0	0.0	0.0	0.0	0.0789677419355	0.13264516129	0.000258064516129	0.000774193548387	0.0	0.000258064516129	0.000774193548387	0.0	0.000774193548387
P10.V3.01.unsorted	3	10	5	1	0.0	0.0190967741935	0.0	0.0	0.0	0.0	0.0	0.0	0.0	0.0	0.0	0.000774193548387	0.00464516129032	0.0	0.0	0.0	0.00103225806452	0.000774193548387	0.00129032258065	0.0018064516129	0.000258064516129	0.00670967741935	0.00129032258065	0.000258064516129	0.0	0.000258064516129	0.00154838709677	0.0	0.0	0.0	0.0129032258065	0.00387096774194	0.0	0.0	0.0	0.0	0.0209032258065	0.13264516129	0.000258064516129	0.0	0.000516129032258	0.0	0.00154838709677	0.000258064516129	0.0
P2.V1.01.IgM	1	2	2	1	0.0224516129032	0.00283870967742	0.0	0.0	0.0018064516129	0.0061935483871	0.0	0.0	0.000516129032258	0.0	0.0	0.0	0.00283870967742	0.0	0.0	0.0	0.00154838709677	0.0	0.0	0.0	0.0	0.0105806451613	0.00258064516129	0.0	0.0	0.0	0.0	0.0	0.0	0.0	0.008	0.000774193548387	0.00206451612903	0.0	0.0	0.0	0.0167741935484	0.0965161290323	0.0	0.0	0.0	0.0	0.0	0.0	0.0
P9.V1.neg	1	9	4	2	0.0	0.0	0.0	0.0	0.0	0.0	0.0	0.00464516129032	0.0	0.0	0.0	0.0	0.0	0.0	0.0	0.0	0.0	0.000516129032258	0.0	0.0	0.0	0.00929032258065	0.0	0.0	0.0	0.0	0.0	0.0	0.0	0.0	0.00670967741935	0.000516129032258	0.0	0.0	0.0	0.0	0.0167741935484	0.00438709677419	0.000258064516129	0.082064516129	0.0	0.0	0.0	0.0	0.0
P1.V3.IgA	3	1	1	1	0.0	0.0276129032258	0.0	0.0	0.0	0.0	0.0	0.00696774193548	0.0	0.0	0.0	0.0	0.000258064516129	0.0	0.0	0.0	0.0	0.0	0.00154838709677	0.0	0.0	0.00877419354839	0.00129032258065	0.0	0.0	0.0	0.0	0.0	0.0	0.0	0.00593548387097	0.000258064516129	0.0	0.0	0.000516129032258	0.0	0.0593548387097	0.0366451612903	0.0	0.0232258064516	0.000516129032258	0.0	0.000774193548387	0.0	0.0
P5.V1.unsorted	1	5	5	1	0.0	0.00283870967742	0.0	0.0	0.0	0.0	0.0	0.0	0.0	0.0	0.0	0.0	0.0	0.0	0.0	0.0	0.0	0.0	0.0	0.000774193548387	0.0	0.00774193548387	0.0	0.0	0.00541935483871	0.000258064516129	0.000258064516129	0.0	0.0	0.0	0.00232258064516	0.0	0.0	0.0	0.0	0.0	0.00464516129032	0.107612903226	0.000516129032258	0.0	0.0	0.0	0.00103225806452	0.0	0.0
FK3.IgA.IgM	FK3.IgA.IgM	FK3.IgA.IgM	3	3	0.0	0.0183225806452	0.0	0.0	0.0	0.00129032258065	0.0	0.000774193548387	0.000516129032258	0.0	0.0	0.0	0.0	0.0	0.0	0.0	0.0	0.0	0.00129032258065	0.00129032258065	0.00129032258065	0.00851612903226	0.0	0.000516129032258	0.0	0.0	0.0	0.0	0.0	0.0	0.00154838709677	0.0	0.000516129032258	0.0	0.0	0.0	0.00361290322581	0.13135483871	0.0	0.013935483871	0.0	0.0	0.0	0.0	0.0
P8.V6.IgM	6	8	2	2	0.000516129032258	0.0167741935484	0.0	0.0	0.0	0.0188387096774	0.0	0.0	0.0	0.0	0.0	0.0	0.00412903225806	0.0	0.0	0.0	0.0	0.0	0.0	0.00567741935484	0.0178064516129	0.0121290322581	0.0	0.0	0.0	0.0	0.0	0.0	0.0	0.0	0.00103225806452	0.0	0.00670967741935	0.0	0.0	0.0234838709677	0.0436129032258	0.114064516129	0.0	0.0	0.0	0.0	0.0	0.0	0.0
P3.V6.unsorted	6	3	5	2	0.0	0.00283870967742	0.0	0.0	0.0	0.0	0.0	0.0	0.0	0.0	0.0	0.0	0.0	0.0	0.0	0.0	0.0	0.0	0.0	0.0	0.0	0.00722580645161	0.0	0.0	0.0	0.0	0.0	0.0	0.0	0.0	0.00206451612903	0.000774193548387	0.0	0.000258064516129	0.0	0.0	0.0193548387097	0.00103225806452	0.0	0.0178064516129	0.0	0.0	0.000516129032258	0.0	0.0
FK4.01.neg	FK4.01.neg	FK4.01.neg	4	3	0.000258064516129	0.0291612903226	0.0	0.0	0.0	0.0	0.0	0.0	0.0	0.0	0.000258064516129	0.00232258064516	0.00825806451613	0.0	0.010064516129	0.0	0.0	0.0	0.0	0.0	0.00283870967742	0.00387096774194	0.0	0.0	0.000258064516129	0.0	0.0	0.0	0.0	0.0	0.0061935483871	0.000258064516129	0.0	0.0	0.0	0.0	0.00490322580645	0.248516129032	0.00103225806452	0.00490322580645	0.0	0.0	0.0	0.0	0.0
P9.V6.neg	6	9	4	2	0.0	0.000774193548387	0.0	0.0	0.0	0.0	0.0	0.000258064516129	0.0	0.0	0.0	0.0	0.010064516129	0.0	0.0	0.0	0.0	0.00232258064516	0.00412903225806	0.0	0.000258064516129	0.0216774193548	0.0	0.0	0.0	0.0	0.0	0.0	0.0	0.0	0.008	0.000516129032258	0.0	0.00361290322581	0.0	0.00154838709677	0.0503225806452	0.00387096774194	0.0	0.0170322580645	0.0	0.0	0.0	0.00232258064516	0.0
P8.V3.IgA	3	8	1	2	0.00232258064516	0.0136774193548	0.0	0.0	0.0	0.0	0.0	0.000258064516129	0.0	0.0	0.000258064516129	0.0	0.000516129032258	0.0	0.0	0.0	0.0	0.0	0.0	0.00103225806452	0.0	0.00361290322581	0.0	0.0	0.0	0.0	0.0	0.0	0.00103225806452	0.0	0.00232258064516	0.000516129032258	0.0	0.000774193548387	0.0	0.000258064516129	0.109419354839	0.0650322580645	0.0	0.0	0.0	0.0	0.000774193548387	0.0	0.0
P4.V1.IgA.IgM	1	4	3	2	0.0	0.000516129032258	0.0	0.0	0.0	0.00361290322581	0.0	0.0	0.0	0.0	0.0	0.0	0.0	0.0	0.0	0.0	0.0	0.0	0.0	0.0	0.0	0.00541935483871	0.0	0.0	0.0	0.0	0.0	0.0	0.0	0.0	0.0	0.0	0.0	0.0	0.0	0.0	0.278451612903	0.0	0.0	0.0	0.0	0.0	0.0	0.0	0.0
P2.V6.IgA.IgM	6	2	3	1	0.000774193548387	0.0136774193548	0.0	0.0	0.00309677419355	0.0123870967742	0.0	0.0	0.000774193548387	0.0	0.0	0.0	0.00232258064516	0.0	0.0	0.0	0.00438709677419	0.0	0.0	0.0	0.0	0.00774193548387	0.0	0.0	0.0	0.0	0.0	0.0	0.0	0.0	0.0	0.0	0.00283870967742	0.0	0.0	0.0	0.0178064516129	0.202838709677	0.0	0.0	0.0	0.0	0.0	0.0	0.0
FK20.unsorted	FK20.unsorted	FK20.unsorted	5	3	0.0	0.0	0.0	0.0	0.0	0.0	0.0	0.0	0.0	0.0	0.0	0.0	0.0	0.0	0.0	0.0	0.0	0.0	0.0	0.0	0.0	0.00232258064516	0.0	0.0	0.0	0.0	0.0	0.0	0.0	0.0	0.00516129032258	0.0	0.0	0.0	0.0	0.0	0.000516129032258	0.00283870967742	0.0	0.0	0.0	0.0	0.000516129032258	0.0	0.0
P1.V1.IgM	1	1	2	1	0.0	0.0201290322581	0.0	0.0	0.00129032258065	0.00645161290323	0.0	0.0	0.0	0.0	0.0	0.0	0.0	0.0	0.0	0.0	0.0	0.0	0.00232258064516	0.0	0.0	0.0224516129032	0.000516129032258	0.0	0.0	0.0	0.0	0.0	0.0	0.0	0.0	0.0	0.0108387096774	0.0	0.0	0.00283870967742	0.0451612903226	0.0369032258065	0.0	0.0	0.0	0.0	0.0	0.0	0.0
P5.V3.IgA.IgM	3	5	3	1	0.00129032258065	0.0152258064516	0.0	0.0	0.0	0.0	0.0	0.000258064516129	0.0	0.0	0.000516129032258	0.0	0.00206451612903	0.0	0.0	0.0	0.000516129032258	0.0	0.0	0.000258064516129	0.0	0.00129032258065	0.0	0.0	0.0118709677419	0.00722580645161	0.00516129032258	0.0	0.0	0.0	0.000774193548387	0.0	0.0	0.0	0.0	0.0	0.0126451612903	0.133935483871	0.0	0.000258064516129	0.0	0.0	0.000258064516129	0.0	0.0
P7.V1.unsorted	1	7	5	2	0.00129032258065	0.0451612903226	0.0	0.0	0.0	0.0	0.0	0.0	0.0	0.0	0.000516129032258	0.0	0.0	0.0	0.0	0.0	0.000258064516129	0.0	0.0	0.0	0.0	0.0108387096774	0.0	0.0	0.0	0.000258064516129	0.000516129032258	0.0	0.0	0.0	0.00335483870968	0.0	0.0	0.0	0.000258064516129	0.0	0.0098064516129	0.0229677419355	0.000258064516129	0.000774193548387	0.0	0.0	0.000516129032258	0.0	0.0
P5.V6.IgM	6	5	2	1	0.0	0.0136774193548	0.0	0.0	0.00103225806452	0.00541935483871	0.0	0.0	0.000258064516129	0.0113548387097	0.0	0.0	0.0	0.0	0.0	0.0	0.000774193548387	0.0	0.0	0.0018064516129	0.0	0.00541935483871	0.0	0.0	0.0167741935484	0.00258064516129	0.0	0.0	0.0	0.0	0.00258064516129	0.000516129032258	0.0	0.0	0.0	0.0	0.0061935483871	0.0810322580645	0.000258064516129	0.0	0.0	0.0	0.0	0.0	0.0
P8.V1.neg	1	8	4	2	0.00129032258065	0.0505806451613	0.0	0.0	0.0	0.0	0.0	0.00361290322581	0.0	0.0	0.000258064516129	0.0	0.00283870967742	0.0	0.0	0.0	0.0	0.0	0.0	0.0	0.000774193548387	0.00825806451613	0.0	0.0	0.0	0.0	0.0	0.0	0.000774193548387	0.0	0.00929032258065	0.00129032258065	0.000774193548387	0.0	0.0	0.0	0.0658064516129	0.133677419355	0.00129032258065	0.00103225806452	0.0	0.0	0.00335483870968	0.0	0.0
P2.V3.IgA	3	2	1	1	0.0	0.0	0.0	0.0	0.0	0.000516129032258	0.0	0.0	0.0	0.0	0.0	0.0	0.000774193548387	0.0	0.0	0.0	0.00516129032258	0.0	0.0	0.0	0.0	0.0518709677419	0.00309677419355	0.0	0.0	0.0	0.0	0.0	0.0	0.0	0.00774193548387	0.0467096774194	0.0	0.0	0.0	0.0	0.0544516129032	0.269677419355	0.0	0.0	0.0	0.00129032258065	0.0	0.0	0.00232258064516
P3.V3.IgA	3	3	1	2	0.000774193548387	0.00464516129032	0.0	0.0	0.0	0.0	0.0	0.00129032258065	0.0	0.0	0.000258064516129	0.0	0.000258064516129	0.0	0.0	0.0	0.0018064516129	0.0	0.0	0.0	0.0	0.00361290322581	0.0	0.0	0.0	0.0	0.0	0.0	0.0	0.0	0.000516129032258	0.000258064516129	0.0	0.000258064516129	0.0	0.0	0.0348387096774	0.00412903225806	0.0	0.168258064516	0.0	0.0	0.0	0.0	0.0
P3.V6.IgM	6	3	2	2	0.0	0.000774193548387	0.0	0.0	0.00103225806452	0.00154838709677	0.0	0.00103225806452	0.0	0.0	0.0	0.0	0.00335483870968	0.0	0.0	0.0	0.0	0.0	0.00206451612903	0.0	0.0	0.000774193548387	0.0	0.0	0.0	0.0	0.0	0.0	0.0	0.0	0.0	0.0	0.0588387096774	0.0	0.0	0.00103225806452	0.0472258064516	0.0	0.0	0.134709677419	0.0	0.0	0.0	0.0	0.0
P1.V6.01.neg	6	1	4	1	0.0	0.0258064516129	0.0	0.0	0.0	0.0	0.0	0.0461935483871	0.000516129032258	0.0	0.0	0.0	0.0018064516129	0.0	0.0	0.000258064516129	0.0	0.0	0.00232258064516	0.0	0.0	0.00851612903226	0.00154838709677	0.0	0.0	0.0	0.0	0.0	0.0	0.0	0.00696774193548	0.00361290322581	0.0	0.0	0.000516129032258	0.0	0.0745806451613	0.0541935483871	0.0	0.0428387096774	0.0018064516129	0.0	0.00103225806452	0.0	0.0
P10.V3.neg	3	10	4	1	0.000516129032258	0.0505806451613	0.0	0.0	0.0	0.0	0.0	0.00361290322581	0.0	0.0	0.000258064516129	0.00232258064516	0.00412903225806	0.0	0.0	0.0	0.00103225806452	0.0018064516129	0.000516129032258	0.00129032258065	0.000258064516129	0.00103225806452	0.0	0.0	0.0	0.0	0.000258064516129	0.0	0.0	0.0	0.00129032258065	0.000516129032258	0.0	0.000258064516129	0.0	0.0	0.045935483871	0.102193548387	0.000516129032258	0.000258064516129	0.000516129032258	0.0	0.00258064516129	0.0	0.0
P8.V3.IgA.IgM	3	8	3	2	0.000774193548387	0.00954838709677	0.0	0.0	0.0	0.0	0.0	0.000258064516129	0.0	0.000258064516129	0.00129032258065	0.0	0.0	0.0	0.0	0.0	0.0	0.0	0.0	0.0	0.00129032258065	0.0126451612903	0.0	0.00129032258065	0.0	0.0	0.0	0.0	0.000774193548387	0.0	0.008	0.00335483870968	0.0	0.00103225806452	0.0	0.0	0.106322580645	0.0916129032258	0.0	0.0	0.0	0.000258064516129	0.000516129032258	0.0	0.0
P8.V3.unsorted	3	8	5	2	0.0	0.00670967741935	0.0	0.0	0.0	0.0	0.0	0.0	0.0	0.0	0.0	0.0	0.0	0.0	0.0	0.0	0.0	0.0	0.0	0.0	0.0	0.00412903225806	0.0	0.000516129032258	0.0	0.0	0.0	0.0	0.000258064516129	0.0	0.0129032258065	0.0	0.0	0.0	0.0	0.0	0.00903225806452	0.0531612903226	0.0	0.0	0.0	0.0	0.000516129032258	0.0	0.0
P7.V3.IgA	3	7	1	2	0.00129032258065	0.0521290322581	0.0	0.0	0.0	0.0	0.0	0.000258064516129	0.0	0.0	0.0	0.0	0.0	0.000258064516129	0.0	0.0	0.0	0.0	0.0	0.000258064516129	0.0	0.00258064516129	0.0	0.0	0.0	0.000516129032258	0.000516129032258	0.00129032258065	0.0	0.000258064516129	0.000258064516129	0.0	0.0	0.00206451612903	0.000258064516129	0.0	0.00954838709677	0.00696774193548	0.0	0.186322580645	0.0	0.0	0.000258064516129	0.0	0.0
P3.V1.IgM	1	3	2	2	0.000258064516129	0.00154838709677	0.0	0.0	0.0	0.0	0.0	0.0	0.000258064516129	0.0	0.0	0.0	0.00154838709677	0.0	0.0	0.0	0.00283870967742	0.0	0.000774193548387	0.0	0.0	0.0495483870968	0.0	0.0	0.0	0.0	0.0	0.0	0.0	0.0	0.00309677419355	0.0061935483871	0.0	0.00103225806452	0.0	0.0	0.0776774193548	0.00232258064516	0.000258064516129	0.0495483870968	0.0	0.0	0.0	0.0	0.0
P8.V1.IgA	1	8	1	2	0.000258064516129	0.0490322580645	0.0	0.0	0.0	0.0	0.0	0.0	0.0	0.0	0.0	0.0	0.0	0.0	0.0	0.0	0.0	0.0	0.0	0.0	0.000516129032258	0.048	0.0	0.000516129032258	0.0	0.0	0.0	0.0	0.0	0.0	0.00748387096774	0.00335483870968	0.0	0.0	0.0	0.0	0.0578064516129	0.053935483871	0.00129032258065	0.0	0.0	0.00103225806452	0.000774193548387	0.0	0.0
FK10.neg	FK10.neg	FK10.neg	4	3	0.0	0.0154838709677	0.0	0.0	0.0	0.0	0.0	0.0	0.0	0.0	0.0	0.0	0.000258064516129	0.0	0.0	0.0	0.0	0.000516129032258	0.0	0.000774193548387	0.000516129032258	0.00154838709677	0.0	0.0	0.0	0.0	0.0	0.0	0.0	0.0	0.00206451612903	0.000258064516129	0.0	0.0	0.0	0.0	0.00103225806452	0.208774193548	0.000516129032258	0.0188387096774	0.0	0.0	0.00154838709677	0.0	0.0
P1.V6.unsorted	6	1	5	1	0.0	0.00206451612903	0.0	0.0	0.0	0.0	0.0	0.0	0.0	0.0	0.0	0.0	0.000258064516129	0.0	0.0	0.000258064516129	0.0	0.0	0.000258064516129	0.0	0.0	0.124903225806	0.00851612903226	0.000516129032258	0.0	0.0	0.0	0.0	0.0	0.0	0.0270967741935	0.016	0.0	0.0	0.000258064516129	0.0	0.0183225806452	0.0356129032258	0.000774193548387	0.0103225806452	0.00877419354839	0.0	0.00103225806452	0.0	0.0
P7.V1.neg	1	7	4	2	0.00283870967742	0.106322580645	0.0	0.0	0.0	0.0	0.0	0.00103225806452	0.0	0.0	0.0	0.0	0.0	0.000516129032258	0.0	0.0	0.00154838709677	0.0	0.0	0.000258064516129	0.0	0.0291612903226	0.000258064516129	0.0	0.0	0.00103225806452	0.0	0.0	0.0	0.000258064516129	0.00103225806452	0.000258064516129	0.0	0.0	0.000774193548387	0.0	0.0464516129032	0.0307096774194	0.000258064516129	0.010064516129	0.0	0.0	0.0	0.0	0.0
P10.V6.IgA	6	10	1	1	0.00103225806452	0.0165161290323	0.0	0.0	0.000774193548387	0.000258064516129	0.0	0.0	0.0	0.0	0.0	0.000774193548387	0.0098064516129	0.0	0.0	0.0	0.00825806451613	0.00206451612903	0.000258064516129	0.00103225806452	0.0	0.00670967741935	0.0	0.000258064516129	0.0	0.0	0.00309677419355	0.0	0.0	0.0	0.0105806451613	0.00258064516129	0.0	0.0	0.0	0.0	0.0531612903226	0.190709677419	0.00103225806452	0.0	0.0	0.0	0.0018064516129	0.0	0.0
P3.V3.unsorted	3	3	5	2	0.0	0.00412903225806	0.0	0.0	0.0	0.0	0.0	0.0	0.0	0.0	0.0	0.0	0.000516129032258	0.0	0.0	0.0	0.000258064516129	0.0	0.0	0.0	0.0	0.200516129032	0.0	0.0	0.0	0.0	0.0	0.0	0.000516129032258	0.0	0.00696774193548	0.0162580645161	0.0	0.0	0.0	0.0	0.0105806451613	0.00129032258065	0.0	0.021935483871	0.0	0.0	0.00129032258065	0.0	0.0
P7.V3.neg	3	7	4	2	0.00154838709677	0.0394838709677	0.0	0.0	0.0	0.0	0.0	0.0	0.0	0.0	0.0	0.0	0.0	0.000258064516129	0.0	0.0	0.000258064516129	0.0	0.0	0.000258064516129	0.0	0.00696774193548	0.0	0.0	0.0	0.000258064516129	0.000258064516129	0.000774193548387	0.0	0.000258064516129	0.0	0.0	0.0	0.0	0.0018064516129	0.0	0.0141935483871	0.00103225806452	0.0	0.294193548387	0.0	0.0	0.0	0.0	0.0
FK10.unsorted	FK10.unsorted	FK10.unsorted	5	3	0.0	0.00412903225806	0.0	0.0	0.0	0.0	0.0	0.0	0.0	0.0	0.0	0.0	0.0	0.0	0.0	0.0	0.0	0.0	0.0	0.0	0.0	0.00825806451613	0.0	0.0	0.0	0.0	0.0	0.0	0.0	0.0	0.00206451612903	0.0	0.0	0.0	0.0	0.0	0.000774193548387	0.0637419354839	0.0	0.000774193548387	0.0	0.0	0.0018064516129	0.0	0.0
P9.V1.IgA	1	9	1	2	0.000258064516129	0.0	0.0	0.0	0.0	0.0	0.0	0.000774193548387	0.0	0.0	0.0	0.0	0.000516129032258	0.0	0.0	0.0	0.0	0.00361290322581	0.0	0.0	0.0	0.00696774193548	0.0	0.0	0.0	0.0	0.0	0.0	0.0	0.0	0.00258064516129	0.000258064516129	0.0	0.000774193548387	0.0	0.0	0.0141935483871	0.00232258064516	0.000258064516129	0.00464516129032	0.0	0.0	0.0	0.000258064516129	0.0
P10.V1.IgA.IgM	1	10	3	1	0.0	0.00825806451613	0.0	0.0	0.0	0.00258064516129	0.000258064516129	0.0	0.0	0.0	0.0	0.00103225806452	0.00722580645161	0.0	0.0	0.0	0.00387096774194	0.0	0.0018064516129	0.00103225806452	0.0	0.00645161290323	0.00232258064516	0.0018064516129	0.0	0.0	0.00154838709677	0.0	0.0	0.0	0.0121290322581	0.00258064516129	0.0	0.0	0.0	0.0	0.0314838709677	0.098064516129	0.00387096774194	0.0	0.0	0.0	0.0	0.0	0.0
P4.V1.neg	1	4	4	2	0.000258064516129	0.00206451612903	0.0	0.0	0.0	0.0	0.0	0.0	0.0	0.0	0.00154838709677	0.0	0.0	0.0	0.0	0.0	0.0	0.0	0.0	0.0	0.0	0.00929032258065	0.0	0.0	0.0	0.0	0.0	0.0	0.0	0.0	0.00387096774194	0.000516129032258	0.0	0.0	0.0	0.000258064516129	0.222967741935	0.00206451612903	0.0	0.0	0.0	0.0	0.0	0.0	0.0
P1.V6.IgA	6	1	1	1	0.0	0.0234838709677	0.0	0.0	0.000774193548387	0.000258064516129	0.0	0.00438709677419	0.0	0.0	0.0	0.0	0.00387096774194	0.0	0.0	0.0	0.0	0.0	0.00335483870968	0.0	0.0018064516129	0.00438709677419	0.0018064516129	0.0	0.0	0.0	0.0	0.0	0.0	0.0	0.00335483870968	0.0	0.0	0.000774193548387	0.00258064516129	0.0	0.0998709677419	0.0098064516129	0.0	0.0428387096774	0.000258064516129	0.0	0.00283870967742	0.0	0.0
FK1.IgA.IgM	FK1.IgA.IgM	FK1.IgA.IgM	3	3	0.0	0.0	0.0	0.0	0.0	0.000774193548387	0.0	0.0	0.00103225806452	0.000258064516129	0.0	0.0	0.0	0.0	0.000774193548387	0.0	0.0	0.0	0.0	0.0	0.0	0.554064516129	0.0	0.0	0.0	0.0	0.0	0.0	0.0	0.0	0.00335483870968	0.0	0.00464516129032	0.0	0.0	0.0	0.00696774193548	0.0490322580645	0.0	0.0131612903226	0.0	0.000774193548387	0.00387096774194	0.0	0.0
FK4.IgM	FK4.IgM	FK4.IgM	2	3	0.000258064516129	0.0211612903226	0.0	0.0	0.0	0.0	0.0	0.0	0.0	0.0	0.000774193548387	0.000774193548387	0.00206451612903	0.0	0.0129032258065	0.0	0.0	0.0	0.0	0.0	0.00851612903226	0.0098064516129	0.0	0.0	0.0	0.0	0.0	0.0	0.0	0.0	0.0141935483871	0.00154838709677	0.0	0.0	0.0	0.0	0.00283870967742	0.218064516129	0.000774193548387	0.0	0.0	0.0	0.0	0.0	0.0
P4.V6.01.IgM	6	4	2	2	0.0	0.0	0.0	0.00154838709677	0.010064516129	0.0198709677419	0.0	0.0	0.0	0.00722580645161	0.0	0.0	0.0	0.0	0.0	0.0167741935484	0.0	0.0	0.0	0.0	0.0	0.021935483871	0.0	0.0	0.0	0.0	0.0	0.0	0.0	0.0	0.00335483870968	0.0	0.0113548387097	0.0	0.0	0.0	0.0227096774194	0.0	0.0	0.0	0.0	0.0	0.0	0.0	0.0
P3.V3.IgA.IgM	3	3	3	2	0.000258064516129	0.00361290322581	0.0	0.0	0.0	0.0	0.0	0.00154838709677	0.0	0.0	0.0	0.0	0.000516129032258	0.0	0.0	0.0	0.00258064516129	0.0	0.000258064516129	0.0	0.000516129032258	0.048	0.0	0.0	0.0	0.0	0.0	0.0	0.000258064516129	0.0	0.00258064516129	0.008	0.0	0.000258064516129	0.0	0.0	0.0211612903226	0.00309677419355	0.0	0.249290322581	0.0	0.0	0.0	0.0	0.0
P5.V3.IgM	3	5	2	1	0.00258064516129	0.0534193548387	0.0	0.0	0.000774193548387	0.000516129032258	0.0	0.00541935483871	0.0	0.0	0.000258064516129	0.0	0.000774193548387	0.0	0.0	0.0	0.0	0.0	0.0	0.0	0.0	0.0018064516129	0.0	0.0	0.00154838709677	0.000258064516129	0.000258064516129	0.0	0.0	0.0	0.0	0.0	0.0	0.00283870967742	0.0	0.0	0.0526451612903	0.113032258065	0.0	0.0	0.0	0.0	0.0	0.0	0.0
P1.V1.IgA	1	1	1	1	0.0	0.00954838709677	0.0	0.0	0.0	0.000258064516129	0.0	0.000516129032258	0.00103225806452	0.0	0.0	0.0	0.00154838709677	0.0	0.0	0.0	0.0	0.0	0.000258064516129	0.0	0.0	0.00825806451613	0.000774193548387	0.000258064516129	0.0	0.0	0.0	0.0	0.0	0.0	0.00387096774194	0.00567741935484	0.0	0.00103225806452	0.0	0.0	0.128	0.00593548387097	0.0	0.00954838709677	0.00103225806452	0.0	0.0	0.0	0.0
FK4.IgA	FK4.IgA	FK4.IgA	1	3	0.0	0.008	0.0	0.0	0.0	0.0	0.0	0.0	0.0	0.0	0.0	0.0018064516129	0.000258064516129	0.0	0.00877419354839	0.0	0.0	0.0	0.0	0.0	0.0121290322581	0.00129032258065	0.0	0.0	0.000774193548387	0.0	0.0	0.0	0.0	0.0	0.00412903225806	0.00103225806452	0.0	0.0	0.0	0.0	0.000516129032258	0.166709677419	0.0	0.0	0.0	0.0	0.0	0.0	0.0
P4.V6.01.neg	6	4	4	2	0.000258064516129	0.0	0.0	0.0	0.0	0.0	0.0	0.00283870967742	0.0	0.0	0.0	0.0	0.0	0.0	0.0	0.0157419354839	0.0	0.0	0.0	0.0	0.0	0.0263225806452	0.0	0.0	0.0	0.0	0.0	0.0	0.0	0.0	0.0098064516129	0.0	0.0	0.000774193548387	0.000258064516129	0.0	0.0988387096774	0.0	0.0	0.0	0.0	0.0	0.0	0.0	0.0
P7.V6.IgA	6	7	1	2	0.0322580645161	0.0843870967742	0.00387096774194	0.0	0.000258064516129	0.0	0.0	0.0	0.0	0.0	0.00129032258065	0.0	0.0	0.000516129032258	0.0	0.0	0.000516129032258	0.0	0.0	0.0018064516129	0.0	0.0105806451613	0.0	0.0	0.0	0.00103225806452	0.00103225806452	0.000258064516129	0.0	0.0	0.000516129032258	0.0	0.0	0.0	0.00154838709677	0.0	0.0830967741935	0.0286451612903	0.0018064516129	0.00929032258065	0.0	0.0	0.000516129032258	0.0	0.0
P5.V6.01.unsorted	6	5	5	1	0.0	0.0229677419355	0.0	0.0	0.0	0.0	0.0	0.0	0.0	0.0	0.0	0.0	0.000258064516129	0.0	0.0	0.0	0.000774193548387	0.0	0.0	0.000516129032258	0.0	0.0423225806452	0.0	0.000516129032258	0.0116129032258	0.00361290322581	0.0018064516129	0.0	0.0	0.0	0.00903225806452	0.00438709677419	0.0	0.0	0.000516129032258	0.0	0.00593548387097	0.123612903226	0.000774193548387	0.00103225806452	0.0	0.0	0.00129032258065	0.0	0.0
P2.V3.neg	3	2	4	1	0.000774193548387	0.000516129032258	0.0	0.0	0.0	0.0	0.0	0.0	0.0	0.0	0.00387096774194	0.0	0.00670967741935	0.0	0.0	0.0	0.00283870967742	0.0	0.0	0.0	0.0	0.0289032258065	0.00283870967742	0.0	0.0	0.0	0.0	0.0	0.0	0.0	0.0149677419355	0.0172903225806	0.0	0.0	0.0	0.0	0.104258064516	0.161548387097	0.0	0.00335483870968	0.0	0.000258064516129	0.0	0.0	0.0
P5.V3.neg	3	5	4	1	0.00103225806452	0.0216774193548	0.0	0.0	0.0	0.0	0.0	0.000258064516129	0.0	0.0	0.0	0.0	0.0018064516129	0.0	0.0	0.0	0.000774193548387	0.0	0.0	0.0	0.0	0.00748387096774	0.0	0.0	0.00825806451613	0.00541935483871	0.00154838709677	0.0	0.0	0.0	0.0	0.0	0.0	0.000258064516129	0.0	0.0	0.0154838709677	0.0727741935484	0.0	0.0	0.0	0.0	0.0	0.0	0.0
P3.V6.01.neg	6	3	4	2	0.0	0.00877419354839	0.0	0.0	0.0	0.0	0.0	0.000774193548387	0.0	0.0	0.0	0.0	0.00309677419355	0.0	0.0	0.0	0.000258064516129	0.0	0.000516129032258	0.000516129032258	0.0	0.00154838709677	0.0	0.0	0.0	0.0	0.0	0.0	0.0	0.0	0.000516129032258	0.0	0.0	0.000258064516129	0.0	0.0	0.0224516129032	0.0	0.0	0.131870967742	0.0	0.0	0.000774193548387	0.0	0.0
FK20.IgM	FK20.IgM	FK20.IgM	2	3	0.0	0.0	0.0	0.0	0.0	0.00283870967742	0.0	0.0	0.0	0.0	0.0	0.0	0.0	0.0	0.0	0.0	0.0	0.0	0.0	0.0	0.0	0.0544516129032	0.0	0.0	0.0	0.0	0.0	0.0	0.0	0.0	0.0116129032258	0.0	0.000258064516129	0.0	0.0	0.0	0.0098064516129	0.00438709677419	0.0	0.0	0.0	0.0	0.0	0.0	0.0
P8.V6.IgA.IgM	6	8	3	2	0.00103225806452	0.0846451612903	0.0	0.0	0.0	0.013935483871	0.0	0.0	0.0	0.00206451612903	0.0	0.0	0.0	0.0	0.0	0.00232258064516	0.0	0.0	0.0	0.0	0.0	0.0196129032258	0.0	0.00258064516129	0.0	0.0	0.0	0.0	0.0	0.0	0.00258064516129	0.0157419354839	0.0	0.0	0.0	0.0	0.0	0.0750967741935	0.0	0.0	0.0	0.0	0.0	0.0	0.0
FK4.IgA.IgM	FK4.IgA.IgM	FK4.IgA.IgM	3	3	0.0	0.00670967741935	0.0	0.0	0.0018064516129	0.00361290322581	0.0	0.0	0.0	0.0	0.0	0.00154838709677	0.00387096774194	0.0	0.016	0.0	0.0	0.0	0.0	0.0	0.000258064516129	0.000774193548387	0.0	0.0	0.00593548387097	0.0	0.0	0.0	0.0	0.0	0.00954838709677	0.00129032258065	0.0	0.0	0.0	0.0	0.00258064516129	0.225032258065	0.000516129032258	0.0	0.0	0.0	0.0	0.0	0.0
P10.V6.IgM	6	10	2	1	0.000516129032258	0.00206451612903	0.0	0.0	0.000516129032258	0.00232258064516	0.0	0.0	0.0	0.0	0.0	0.000516129032258	0.00774193548387	0.0	0.0	0.0	0.00387096774194	0.00206451612903	0.0	0.0	0.0	0.0061935483871	0.0	0.000774193548387	0.0	0.0	0.000516129032258	0.0	0.0	0.0	0.0108387096774	0.000774193548387	0.000258064516129	0.0	0.0	0.0	0.0358709677419	0.190967741935	0.00283870967742	0.0	0.00206451612903	0.0	0.00283870967742	0.0	0.0
P2.V1.unsorted	1	2	5	1	0.0	0.00309677419355	0.0	0.0	0.0	0.0	0.0	0.0	0.0	0.0	0.0	0.0	0.00154838709677	0.0	0.0	0.00103225806452	0.000774193548387	0.0	0.0	0.0	0.000258064516129	0.0495483870968	0.0018064516129	0.000774193548387	0.0	0.0	0.0	0.0	0.0	0.0	0.0384516129032	0.00774193548387	0.0	0.0	0.0	0.0	0.00774193548387	0.177290322581	0.00103225806452	0.0	0.0	0.000516129032258	0.0	0.0	0.00283870967742
P4.V3.IgA	3	4	1	2	0.0381935483871	0.0018064516129	0.0	0.0	0.0	0.000774193548387	0.0	0.0154838709677	0.0	0.0	0.000774193548387	0.0	0.000258064516129	0.0	0.0	0.00309677419355	0.0	0.000516129032258	0.0	0.0	0.0	0.00696774193548	0.0	0.0	0.0	0.0	0.0	0.0	0.0	0.0	0.000516129032258	0.0	0.0	0.00103225806452	0.0	0.0	0.357419354839	0.0	0.0	0.0	0.0	0.0	0.0	0.0	0.0
P4.V6.IgA	6	4	1	2	0.026064516129	0.0	0.0	0.0	0.0	0.0	0.0	0.0361290322581	0.0	0.0	0.0149677419355	0.0	0.0	0.0	0.0	0.00567741935484	0.0	0.0	0.0	0.0	0.0	0.00438709677419	0.0	0.0	0.0	0.0	0.0	0.0	0.0	0.0	0.000258064516129	0.0	0.0	0.0105806451613	0.000516129032258	0.0	0.26735483871	0.000774193548387	0.0	0.0	0.0	0.0	0.0	0.0	0.0
FK3.01.IgM	FK3.01.IgM	FK3.01.IgM	2	3	0.0	0.104774193548	0.0	0.0	0.00825806451613	0.0175483870968	0.0	0.0	0.0	0.00206451612903	0.0	0.0	0.0	0.0	0.0	0.0	0.0	0.0	0.0	0.0129032258065	0.00412903225806	0.000258064516129	0.0	0.0	0.0	0.0	0.0	0.0	0.0	0.0	0.0	0.0	0.0	0.0	0.0	0.0	0.0	0.14064516129	0.0	0.0	0.0	0.0	0.0	0.0	0.0
P2.V6.01.neg	6	2	4	1	0.000258064516129	0.0154838709677	0.0	0.0	0.0	0.0	0.0	0.0	0.0	0.0	0.0	0.0	0.00335483870968	0.0	0.0	0.00103225806452	0.0108387096774	0.0	0.0	0.0	0.0	0.00129032258065	0.0	0.0	0.0	0.0	0.0	0.0	0.000258064516129	0.0	0.00258064516129	0.0	0.0	0.00129032258065	0.0	0.0	0.0098064516129	0.225548387097	0.0	0.0	0.0	0.0	0.000516129032258	0.0	0.0
P10.V6.unsorted	6	10	5	1	0.0	0.0103225806452	0.0	0.0	0.0	0.0	0.0	0.0	0.0	0.0	0.0	0.0	0.0	0.0	0.0	0.0	0.0	0.0	0.0	0.0	0.0	0.000516129032258	0.0	0.0	0.0	0.0	0.000516129032258	0.0	0.0	0.0	0.00412903225806	0.00103225806452	0.0	0.0	0.0	0.0	0.00954838709677	0.286451612903	0.00129032258065	0.0	0.0	0.0	0.000516129032258	0.0	0.0
P10.V1.unsorted	1	10	5	1	0.0	0.0224516129032	0.0	0.0	0.0	0.0	0.0	0.0	0.0	0.0	0.0	0.000516129032258	0.00129032258065	0.0	0.0	0.0	0.00103225806452	0.000258064516129	0.0	0.00206451612903	0.0	0.00877419354839	0.0	0.00103225806452	0.0	0.0	0.00206451612903	0.0	0.0	0.0	0.0175483870968	0.00283870967742	0.0	0.0	0.0	0.0	0.0392258064516	0.123870967742	0.000774193548387	0.000774193548387	0.00103225806452	0.0	0.000516129032258	0.0	0.0
P9.V6.IgM	6	9	2	2	0.0	0.0	0.0	0.0	0.0018064516129	0.00309677419355	0.0	0.0	0.0	0.0	0.0	0.0	0.00258064516129	0.0	0.0	0.0	0.0	0.0	0.00516129032258	0.0	0.0	0.0203870967742	0.0	0.0	0.0	0.0	0.0	0.0	0.0	0.0	0.00283870967742	0.0	0.0	0.0	0.0	0.0	0.0291612903226	0.00387096774194	0.0	0.0	0.0	0.0	0.0	0.00154838709677	0.0
P10.V3.IgA	3	10	1	1	0.0	0.016	0.0	0.0	0.0	0.000516129032258	0.0	0.0	0.0	0.000258064516129	0.0	0.00206451612903	0.00206451612903	0.0	0.0	0.0	0.00206451612903	0.000258064516129	0.000516129032258	0.0	0.0	0.00129032258065	0.0	0.0	0.0	0.0	0.0	0.0	0.0	0.0	0.000516129032258	0.0	0.0	0.0	0.0	0.0	0.0105806451613	0.090064516129	0.00258064516129	0.000516129032258	0.0	0.0	0.000258064516129	0.0	0.0
P7.V3.unsorted	3	7	5	2	0.0	0.010064516129	0.0	0.0	0.0	0.0	0.0	0.0	0.0	0.0	0.0	0.0	0.0	0.0	0.0	0.0	0.000258064516129	0.0	0.0	0.000516129032258	0.0	0.0712258064516	0.0	0.0	0.0	0.000774193548387	0.00258064516129	0.00567741935484	0.0	0.00309677419355	0.000774193548387	0.000774193548387	0.0	0.0	0.000774193548387	0.0	0.00490322580645	0.00567741935484	0.0	0.0433548387097	0.0	0.0	0.00103225806452	0.0	0.0
P5.V1.IgM	1	5	2	1	0.0	0.00335483870968	0.000258064516129	0.0	0.0	0.000258064516129	0.0	0.0	0.0	0.0	0.0	0.0	0.0	0.0	0.0	0.0	0.000774193548387	0.0	0.0	0.000258064516129	0.0	0.00129032258065	0.0	0.0	0.00103225806452	0.0	0.0	0.0	0.0	0.0	0.0	0.00154838709677	0.0	0.0	0.0	0.0	0.00232258064516	0.727225806452	0.0	0.0	0.0	0.0	0.0	0.0	0.0
P7.V1.IgM	1	7	2	2	0.0	0.0330322580645	0.0	0.0	0.00103225806452	0.00206451612903	0.0	0.0	0.0	0.000774193548387	0.0	0.0	0.0	0.00129032258065	0.0	0.0	0.0	0.0	0.0	0.0	0.0	0.0278709677419	0.0	0.0	0.0	0.0	0.0	0.0	0.0	0.0	0.000258064516129	0.0	0.0	0.000774193548387	0.0	0.0	0.00670967741935	0.00877419354839	0.0	0.00258064516129	0.0	0.0	0.0	0.0	0.0
P3.V6.IgA.IgM	6	3	3	2	0.0	0.000774193548387	0.0	0.0	0.0	0.000258064516129	0.0	0.0	0.0	0.0	0.0	0.0	0.00129032258065	0.0	0.0	0.0	0.0	0.0	0.0	0.0	0.0	0.0018064516129	0.0	0.0	0.0	0.0	0.0	0.0	0.0	0.0	0.0	0.0	0.000258064516129	0.000774193548387	0.0	0.0	0.0766451612903	0.0	0.0	0.0255483870968	0.0	0.0	0.0	0.0	0.0
FK1.IgA	FK1.IgA	FK1.IgA	1	3	0.0	0.00154838709677	0.0	0.0	0.0	0.0	0.0	0.0	0.0	0.0	0.0	0.0	0.0	0.0	0.00206451612903	0.0	0.0	0.0	0.0	0.0	0.0	0.366709677419	0.0	0.0	0.0	0.0	0.0	0.0	0.0	0.0	0.00438709677419	0.0	0.0	0.0	0.0	0.0	0.0	0.106322580645	0.000258064516129	0.0224516129032	0.0	0.0	0.0018064516129	0.0	0.0
P4.V6.unsorted	6	4	5	2	0.00232258064516	0.0	0.0	0.0	0.0	0.0	0.0	0.0	0.0	0.0	0.0018064516129	0.0	0.0	0.0	0.0	0.00954838709677	0.0	0.0	0.0	0.0	0.0	0.127741935484	0.0	0.00154838709677	0.0	0.0	0.0	0.0	0.0	0.0	0.0704516129032	0.000516129032258	0.0	0.000258064516129	0.0	0.0	0.0516129032258	0.00464516129032	0.000516129032258	0.0	0.0	0.0	0.0	0.0	0.0
P2.V1.neg	1	2	4	1	0.000258064516129	0.00154838709677	0.0	0.0	0.0	0.0	0.0	0.0	0.0	0.0	0.0	0.0	0.000258064516129	0.0	0.0	0.0	0.000516129032258	0.0	0.0	0.0	0.0	0.0121290322581	0.00154838709677	0.0	0.0	0.0	0.0	0.0	0.0	0.0	0.00851612903226	0.0018064516129	0.0	0.0	0.0	0.0	0.0116129032258	0.137290322581	0.000516129032258	0.0	0.0	0.000516129032258	0.0	0.0	0.000516129032258
FK20.neg	FK20.neg	FK20.neg	4	3	0.000516129032258	0.0	0.0	0.0	0.0	0.0	0.0	0.000774193548387	0.0	0.0	0.0	0.0	0.0	0.0	0.0	0.0	0.0	0.0	0.0	0.0	0.0	0.0154838709677	0.0	0.000258064516129	0.0	0.0	0.0	0.0	0.0	0.0	0.00774193548387	0.0	0.0	0.0	0.0	0.0	0.00954838709677	0.00541935483871	0.0	0.0	0.0	0.0	0.0	0.0	0.0
FK10.IgA	FK10.IgA	FK10.IgA	1	3	0.0	0.00722580645161	0.0	0.0	0.0	0.000516129032258	0.0	0.0	0.000516129032258	0.0	0.000258064516129	0.0	0.00258064516129	0.0	0.0	0.0	0.0	0.000258064516129	0.0	0.000258064516129	0.00154838709677	0.00877419354839	0.0	0.0	0.0	0.0	0.0	0.0	0.0	0.0	0.000774193548387	0.0	0.0	0.0	0.0	0.0	0.00258064516129	0.142709677419	0.0	0.0	0.0	0.0	0.0110967741935	0.0	0.0
P1.V1.unsorted	1	1	5	1	0.0	0.00258064516129	0.0	0.0	0.0	0.0	0.0	0.0	0.0	0.0	0.0	0.0	0.0	0.0	0.0	0.0	0.0	0.0	0.0	0.0	0.0	0.0890322580645	0.00387096774194	0.000774193548387	0.0	0.0	0.0	0.0	0.0	0.0	0.0149677419355	0.0103225806452	0.0	0.0	0.0	0.0	0.0389677419355	0.018064516129	0.0	0.0322580645161	0.00103225806452	0.0	0.00309677419355	0.0	0.0
P1.V3.unsorted	3	1	5	1	0.0	0.00748387096774	0.0	0.0	0.0	0.0	0.0	0.0	0.0	0.0	0.0	0.0	0.000258064516129	0.0	0.0	0.0	0.0	0.0	0.000516129032258	0.0	0.0	0.0387096774194	0.00464516129032	0.0	0.0	0.0	0.0	0.0	0.0	0.0	0.0154838709677	0.00645161290323	0.0	0.0	0.0	0.0	0.0193548387097	0.0149677419355	0.000258064516129	0.0689032258065	0.00154838709677	0.0	0.00129032258065	0.0	0.0
FK20.IgA.IgM	FK20.IgA.IgM	FK20.IgA.IgM	3	3	0.000774193548387	0.0	0.0	0.0	0.0	0.00129032258065	0.0	0.0	0.00206451612903	0.0	0.0	0.0	0.0	0.0	0.0	0.0018064516129	0.0	0.0	0.0	0.0	0.0	0.0332903225806	0.0	0.00103225806452	0.0	0.0	0.0	0.0	0.0	0.0	0.0190967741935	0.0	0.0	0.0	0.0	0.0	0.0018064516129	0.00541935483871	0.0	0.0	0.0	0.0	0.0	0.0	0.0
FK1.neg	FK1.neg	FK1.neg	4	3	0.0	0.00335483870968	0.0	0.0	0.0	0.0	0.0	0.0	0.0	0.0	0.0	0.0	0.0	0.0	0.00387096774194	0.0	0.0	0.0	0.0	0.0	0.0	0.0165161290323	0.0	0.0	0.0	0.0	0.0	0.0	0.0	0.0	0.0103225806452	0.0	0.0	0.0	0.0	0.0	0.0	0.114838709677	0.000258064516129	0.0167741935484	0.0	0.000516129032258	0.00438709677419	0.0	0.0
P1.V3.neg	3	1	4	1	0.0	0.00877419354839	0.0	0.0	0.0	0.0	0.0	0.0108387096774	0.0	0.0	0.0	0.0	0.0	0.0	0.0	0.0	0.0	0.0	0.00232258064516	0.0	0.0	0.00516129032258	0.000516129032258	0.0	0.0	0.0	0.0	0.0	0.0	0.0	0.000774193548387	0.000774193548387	0.0	0.000258064516129	0.0	0.0	0.0575483870968	0.0634838709677	0.0	0.0562580645161	0.00129032258065	0.0	0.000516129032258	0.0	0.0
P1.V3.IgA.IgM	3	1	3	1	0.0	0.021935483871	0.0	0.0	0.0	0.00283870967742	0.0	0.00361290322581	0.0	0.000774193548387	0.0	0.0	0.00129032258065	0.0	0.0	0.0	0.0	0.0	0.00387096774194	0.0	0.0	0.0098064516129	0.00154838709677	0.000258064516129	0.0	0.0	0.0	0.0	0.0	0.0	0.0110967741935	0.000774193548387	0.0	0.0	0.0	0.0	0.0603870967742	0.072	0.0	0.0505806451613	0.00206451612903	0.0	0.00541935483871	0.0	0.0
P7.V6.IgM	6	7	2	2	0.00335483870968	0.0758709677419	0.0	0.0	0.0105806451613	0.0229677419355	0.0	0.0	0.00206451612903	0.0110967741935	0.0	0.0	0.0	0.00541935483871	0.0	0.0	0.00825806451613	0.0	0.0	0.0	0.0	0.00851612903226	0.0	0.0	0.0	0.0	0.0	0.0	0.0	0.0	0.0	0.0	0.0	0.0	0.0	0.0	0.018064516129	0.00774193548387	0.0	0.085935483871	0.0	0.0	0.0	0.0	0.0
P3.V1.01.neg	1	3	4	2	0.0	0.00593548387097	0.0	0.0	0.0	0.0	0.0	0.0147096774194	0.0	0.0	0.0	0.0	0.000516129032258	0.0	0.0	0.0	0.000774193548387	0.0	0.000258064516129	0.0	0.0	0.0356129032258	0.0	0.0	0.0	0.0	0.0	0.0	0.0	0.0	0.00464516129032	0.00567741935484	0.0	0.000774193548387	0.0	0.0	0.0562580645161	0.00154838709677	0.0	0.0278709677419	0.0	0.0	0.0	0.0	0.0
P9.V1.IgA.IgM	1	9	3	2	0.0	0.00129032258065	0.0	0.0247741935484	0.0	0.000774193548387	0.00748387096774	0.0	0.0	0.000774193548387	0.0	0.0	0.00129032258065	0.0	0.0	0.0	0.0	0.0098064516129	0.0018064516129	0.000258064516129	0.0	0.0237419354839	0.0	0.0	0.0	0.0	0.0	0.0	0.0	0.0	0.00877419354839	0.0	0.00129032258065	0.0	0.0	0.0	0.0193548387097	0.00335483870968	0.00309677419355	0.0	0.0	0.0	0.0	0.0	0.0
P5.V6.IgA.IgM	6	5	3	1	0.0	0.0129032258065	0.0	0.0	0.00283870967742	0.00154838709677	0.0	0.0	0.00361290322581	0.0	0.0	0.0	0.000258064516129	0.0	0.0	0.0	0.00387096774194	0.0	0.0	0.0	0.0	0.0167741935484	0.0	0.0	0.000774193548387	0.00154838709677	0.0	0.0	0.0	0.0	0.0	0.00206451612903	0.0	0.0	0.0	0.0	0.000516129032258	0.184	0.0	0.0	0.0	0.0	0.0	0.0	0.0
P8.V6.IgA	6	8	1	2	0.0	0.0247741935484	0.0	0.0	0.000258064516129	0.00154838709677	0.0	0.0	0.00129032258065	0.0	0.0	0.0	0.000774193548387	0.0	0.0	0.00283870967742	0.0	0.0	0.0	0.0	0.0	0.0152258064516	0.0	0.0	0.0	0.0	0.0	0.0	0.0	0.0	0.00490322580645	0.00593548387097	0.0	0.0	0.0	0.0	0.00206451612903	0.0469677419355	0.0	0.000774193548387	0.0	0.0	0.0	0.0	0.0
P3.V1.IgA.IgM	1	3	3	2	0.0	0.000516129032258	0.0	0.0	0.000258064516129	0.00103225806452	0.000258064516129	0.000516129032258	0.00774193548387	0.0	0.0	0.0	0.00387096774194	0.0	0.0	0.0	0.00129032258065	0.0	0.0	0.000516129032258	0.0	0.128	0.0	0.0	0.0	0.0	0.0	0.0	0.0	0.0	0.00232258064516	0.0134193548387	0.0	0.0	0.0	0.0	0.0206451612903	0.000774193548387	0.0	0.0433548387097	0.0	0.0	0.000774193548387	0.0	0.0
P4.V6.IgA.IgM	6	4	3	2	0.000516129032258	0.00283870967742	0.0	0.0	0.000258064516129	0.00129032258065	0.0	0.00258064516129	0.0	0.0	0.00464516129032	0.0	0.0	0.0	0.0	0.00232258064516	0.0	0.0	0.0	0.0	0.0	0.0394838709677	0.0	0.0	0.0	0.0	0.0	0.0	0.0	0.0	0.00567741935484	0.0	0.00103225806452	0.00154838709677	0.0	0.0	0.269419354839	0.0	0.0	0.0	0.0	0.0	0.0	0.0	0.0
P5.V6.IgA	6	5	1	1	0.0	0.0201290322581	0.0	0.0	0.0	0.00103225806452	0.0	0.0	0.0	0.0	0.0	0.0	0.00154838709677	0.0	0.0	0.0	0.000774193548387	0.0	0.0	0.00103225806452	0.0	0.00645161290323	0.0	0.000258064516129	0.00335483870968	0.0	0.000516129032258	0.0	0.0	0.0	0.000258064516129	0.000774193548387	0.0	0.0	0.00438709677419	0.0	0.0296774193548	0.114580645161	0.00722580645161	0.0	0.0	0.0	0.00206451612903	0.0	0.0
FK3.neg	FK3.neg	FK3.neg	4	3	0.0	0.0596129032258	0.0	0.0	0.0	0.0	0.0	0.0	0.0	0.0	0.0	0.0	0.0	0.0	0.0	0.0	0.0	0.0	0.000774193548387	0.00206451612903	0.0	0.0113548387097	0.0	0.0	0.0	0.000258064516129	0.0	0.0	0.0	0.0	0.00283870967742	0.0	0.0	0.0	0.0	0.00103225806452	0.00412903225806	0.144774193548	0.0	0.000258064516129	0.0	0.0	0.0	0.0	0.0
P4.V1.unsorted	1	4	5	2	0.000774193548387	0.000258064516129	0.0	0.0	0.0	0.0	0.0	0.0	0.0	0.0	0.000516129032258	0.0	0.0	0.0	0.0	0.00232258064516	0.0	0.0	0.0	0.0	0.0	0.0154838709677	0.0	0.000516129032258	0.0	0.0	0.0	0.0	0.0	0.0	0.0214193548387	0.0	0.0	0.000516129032258	0.0	0.000516129032258	0.137806451613	0.00232258064516	0.0	0.0	0.0	0.0	0.0	0.0	0.0
FK10.01.IgA.IgM	FK10.01.IgA.IgM	FK10.01.IgA.IgM	3	3	0.0	0.016	0.00258064516129	0.0	0.000516129032258	0.00232258064516	0.0	0.0	0.00103225806452	0.0	0.0	0.0	0.00438709677419	0.0	0.0	0.0	0.0	0.000516129032258	0.0	0.000774193548387	0.00103225806452	0.0126451612903	0.0	0.0	0.0	0.0	0.0	0.0	0.00129032258065	0.0	0.00129032258065	0.0	0.000258064516129	0.00258064516129	0.0	0.000258064516129	0.00154838709677	0.127741935484	0.0	0.00309677419355	0.0	0.0	0.0061935483871	0.0	0.0
P8.V3.IgM	3	8	2	2	0.0	0.00387096774194	0.0	0.0	0.0	0.0	0.0	0.000258064516129	0.0	0.0	0.0	0.0	0.000258064516129	0.0	0.0	0.0	0.0	0.0	0.0	0.0	0.0	0.0061935483871	0.0	0.0	0.0	0.0	0.0	0.0	0.000516129032258	0.0	0.00258064516129	0.0	0.0	0.0	0.0	0.0	0.0263225806452	0.0358709677419	0.0	0.0	0.0	0.0	0.0	0.0	0.0
P8.V6.neg	6	8	4	2	0.0018064516129	0.0469677419355	0.0	0.0	0.0	0.0	0.0	0.000516129032258	0.0	0.0	0.0	0.0	0.0	0.0	0.0	0.000774193548387	0.0	0.0	0.0	0.000258064516129	0.0	0.000774193548387	0.0	0.0	0.0	0.0	0.0	0.0	0.0	0.0	0.00129032258065	0.000258064516129	0.0	0.0	0.0	0.0	0.00309677419355	0.167225806452	0.000258064516129	0.000516129032258	0.0	0.0	0.0018064516129	0.0	0.0
P2.V6.unsorted	6	2	5	1	0.0	0.0188387096774	0.0	0.0	0.0	0.0	0.0	0.0	0.0	0.0	0.0	0.0	0.00335483870968	0.0	0.0	0.0	0.00335483870968	0.0	0.0	0.0	0.0	0.00464516129032	0.000258064516129	0.000258064516129	0.0	0.0	0.0	0.0	0.000258064516129	0.0	0.00232258064516	0.00103225806452	0.0	0.0	0.0	0.0	0.0185806451613	0.279741935484	0.000258064516129	0.0	0.0	0.0	0.0	0.0	0.0
P7.V3.IgA.IgM	3	7	3	2	0.000516129032258	0.0384516129032	0.0	0.0	0.0	0.0	0.0	0.0	0.0	0.0	0.0	0.0	0.0	0.0	0.0	0.0	0.000258064516129	0.0	0.0	0.0	0.0	0.000774193548387	0.0	0.0	0.0	0.000516129032258	0.000774193548387	0.000774193548387	0.0	0.000258064516129	0.0	0.0	0.0	0.0	0.0018064516129	0.0	0.00670967741935	0.000258064516129	0.0	0.298580645161	0.0	0.0	0.0	0.0	0.0
P3.V6.IgA	6	3	1	2	0.000258064516129	0.00283870967742	0.0	0.0	0.0	0.0	0.0	0.000258064516129	0.0	0.0	0.0	0.0	0.000258064516129	0.0	0.0	0.0	0.0	0.0	0.000258064516129	0.0	0.0	0.00154838709677	0.0	0.0	0.0	0.0	0.0	0.0	0.0	0.0	0.000516129032258	0.000258064516129	0.0	0.0	0.0	0.0	0.0294193548387	0.0	0.0	0.12335483871	0.0	0.0	0.0	0.0	0.0
P10.V6.IgA.IgM	6	10	3	1	0.00851612903226	0.0234838709677	0.000774193548387	0.0	0.000774193548387	0.00206451612903	0.0	0.00129032258065	0.0	0.0	0.0	0.0	0.0252903225806	0.0	0.0	0.0	0.00593548387097	0.000774193548387	0.0	0.00206451612903	0.0	0.0	0.0	0.0	0.0	0.0	0.0	0.0	0.0	0.0	0.000774193548387	0.0	0.0	0.0	0.0	0.0	0.0438709677419	0.185806451613	0.0	0.0	0.0	0.0	0.00129032258065	0.0	0.0
P5.V1.01.neg	1	5	4	1	0.000258064516129	0.00516129032258	0.0	0.0	0.0	0.0	0.0	0.0	0.0	0.0	0.000258064516129	0.0	0.00696774193548	0.0	0.0	0.0	0.00232258064516	0.0	0.0	0.00154838709677	0.0	0.00774193548387	0.0	0.0	0.00464516129032	0.0	0.0	0.0	0.0	0.0	0.0	0.0	0.0	0.0	0.0	0.0	0.018064516129	0.301677419355	0.00129032258065	0.0	0.0	0.0	0.00103225806452	0.000258064516129	0.0
P7.V3.IgM	3	7	2	2	0.00103225806452	0.0670967741935	0.0	0.0	0.0	0.000516129032258	0.0	0.0	0.000516129032258	0.000258064516129	0.0	0.0	0.0	0.0	0.0	0.0	0.0	0.0	0.0	0.0	0.0	0.00387096774194	0.0	0.0	0.0	0.000258064516129	0.0	0.0	0.0	0.0	0.0	0.0	0.0	0.00129032258065	0.0624516129032	0.000258064516129	0.00387096774194	0.0018064516129	0.0	0.273806451613	0.0	0.0	0.0	0.0	0.0
P9.V6.unsorted	6	9	5	2	0.0	0.0	0.0	0.0	0.0	0.0	0.0	0.0	0.0	0.0	0.0	0.0	0.000516129032258	0.0	0.0	0.0	0.0	0.000258064516129	0.0	0.0	0.000258064516129	0.128774193548	0.0	0.0	0.0	0.0	0.0	0.0	0.0	0.0	0.0157419354839	0.000516129032258	0.0	0.000258064516129	0.0	0.0	0.0134193548387	0.00129032258065	0.0	0.00232258064516	0.0	0.0	0.0	0.00103225806452	0.0
P4.V3.IgM	3	4	2	2	0.00232258064516	0.000258064516129	0.0	0.0	0.00129032258065	0.00129032258065	0.0	0.000516129032258	0.107870967742	0.000258064516129	0.00490322580645	0.0	0.0	0.0	0.0	0.0	0.0	0.0	0.0	0.0	0.0	0.0154838709677	0.0	0.00129032258065	0.0	0.0	0.0	0.0	0.0	0.0	0.00412903225806	0.0	0.0	0.0	0.0	0.0	0.568	0.000774193548387	0.0	0.0	0.0	0.0	0.0	0.0	0.0
P9.V3.IgA.IgM	3	9	3	2	0.0	0.0	0.0	0.0	0.000258064516129	0.000258064516129	0.0	0.0	0.0	0.0	0.0	0.0	0.0061935483871	0.0	0.0	0.0	0.0	0.0018064516129	0.000258064516129	0.0	0.0	0.0141935483871	0.0	0.0	0.0	0.0	0.0	0.0	0.0	0.0	0.00103225806452	0.00103225806452	0.0	0.000774193548387	0.0	0.0	0.00412903225806	0.00954838709677	0.0	0.0229677419355	0.0	0.0	0.0	0.0	0.0
P4.V3.neg	3	4	4	2	0.00387096774194	0.000516129032258	0.0	0.0	0.0	0.0	0.0	0.0134193548387	0.0	0.0	0.000516129032258	0.0	0.000516129032258	0.0	0.0	0.000258064516129	0.0	0.000258064516129	0.0	0.0	0.0	0.0157419354839	0.0	0.0	0.0	0.0	0.0	0.0	0.0	0.0	0.00412903225806	0.000258064516129	0.0	0.000516129032258	0.0	0.0	0.661677419355	0.000258064516129	0.0	0.0	0.0	0.0	0.0	0.0	0.0
P10.V3.IgM	3	10	2	1	0.0	0.00206451612903	0.0	0.0	0.000774193548387	0.0	0.0	0.0	0.0	0.0	0.0	0.0	0.0	0.0	0.0	0.0	0.000516129032258	0.0	0.0	0.0	0.0	0.00645161290323	0.0	0.0	0.0	0.0	0.0	0.0	0.0	0.0	0.00206451612903	0.0	0.0	0.0	0.0	0.0	0.00335483870968	0.113290322581	0.00103225806452	0.0	0.0	0.0	0.0	0.0	0.0
P5.V6.neg	6	5	4	1	0.000258064516129	0.0245161290323	0.0	0.0	0.0	0.0	0.0	0.0	0.0	0.0	0.0	0.0	0.00154838709677	0.0	0.0	0.0	0.00206451612903	0.0	0.0	0.000774193548387	0.0	0.00232258064516	0.0	0.0	0.00258064516129	0.00258064516129	0.000258064516129	0.0	0.0	0.0	0.000774193548387	0.000258064516129	0.000258064516129	0.0	0.000516129032258	0.0	0.016	0.305806451613	0.000774193548387	0.00464516129032	0.0	0.0	0.00103225806452	0.0	0.0
P4.V1.01.IgM	1	4	2	2	0.000774193548387	0.00361290322581	0.0	0.0	0.00929032258065	0.0154838709677	0.0	0.0	0.0118709677419	0.00670967741935	0.000258064516129	0.0	0.0	0.0	0.0	0.0211612903226	0.0	0.0	0.0	0.0	0.0	0.0	0.0	0.0	0.0	0.0	0.0	0.0	0.0	0.0	0.0	0.0	0.0	0.0	0.0	0.0	0.185032258065	0.0	0.0	0.0	0.0	0.0	0.0	0.0	0.0
P7.V1.IgA.IgM	1	7	3	2	0.00154838709677	0.0456774193548	0.0	0.0	0.000258064516129	0.000516129032258	0.0	0.0	0.0	0.0	0.000258064516129	0.0	0.0	0.000774193548387	0.0	0.0	0.00154838709677	0.0	0.0	0.00206451612903	0.0	0.0578064516129	0.0	0.0	0.0	0.000516129032258	0.0018064516129	0.000258064516129	0.0	0.00412903225806	0.00516129032258	0.0	0.0	0.00129032258065	0.000258064516129	0.0	0.0781935483871	0.0304516129032	0.0	0.00516129032258	0.0	0.0	0.0	0.0	0.0
[truncated: 120 more columns]
